# Supplementary material for: Life expectancy and mortality in 363 cities of Latin America
Source: Nat Med. 2021 Jan 25;27(3):463–70. doi: 10.1038/s41591-020-01214-4 (PMC7960508; doi:10.1038/s41591-020-01214-4)
Supplement: Source Data Fig. 1 — Statistical Source Data. [file 41591_2020_1214_MOESM3_ESM.csv]

sex	le	iso2
F	80.2582197030292	AR
M	73.8500311317263	AR
F	79.9594140452412	AR
M	73.1559472320027	AR
F	78.8618379700492	AR
M	71.6989885991046	AR
F	80.8852368605776	AR
M	74.2411270555226	AR
F	78.9841976732923	AR
M	73.4517032455847	AR
F	79.32165132667	AR
M	73.1386426087953	AR
F	78.879626572959	AR
M	72.7232680887917	AR
F	77.9034655251654	AR
M	70.7333217229592	AR
F	80.3400202665277	AR
M	73.4599427144073	AR
F	77.7873848197368	AR
M	71.5451092659863	AR
F	79.5640435997866	AR
M	73.3892854238384	AR
F	78.0728949059441	AR
M	70.6373493368559	AR
F	79.6549941259532	AR
M	72.3256328991718	AR
F	77.643036716703	AR
M	70.8104033645462	AR
F	77.9552559789209	AR
M	73.3846880978009	AR
F	81.4755765802599	AR
M	74.249954236255	AR
F	78.5067961601733	AR
M	72.0449697694584	AR
F	79.5103370392924	AR
M	74.196579854332	AR
F	80.6474794481634	AR
M	74.7802482512073	AR
F	77.2418627927829	AR
M	70.4874209186556	AR
F	80.36628075443	AR
M	73.8058788032921	AR
F	80.9269884476202	AR
M	75.2419375962628	AR
F	79.4770014571062	AR
M	73.2467259257093	AR
F	77.9442422095657	AR
M	71.0263530245741	AR
F	79.1833396798519	AR
M	71.8410869084432	AR
F	78.4764493099751	AR
M	70.5641282378812	AR
F	78.838970997358	AR
M	73.3897515424931	AR
F	79.6438907959965	AR
M	73.9665585399011	AR
F	78.7742688726136	AR
M	72.1367549113092	AR
F	78.1800969128408	AR
M	72.3090884806288	AR
F	79.6176958115491	AR
M	72.185322136278	AR
F	79.1484528169831	AR
M	71.8436952120682	AR
F	78.4885013429727	AR
M	71.5916430867172	AR
F	77.9041140602052	BR
M	70.0310708357535	BR
F	76.6362303412579	BR
M	66.9447987129469	BR
F	76.9480882284423	BR
M	67.3959995756705	BR
F	78.3486796940649	BR
M	70.3638865090682	BR
F	76.9279684272249	BR
M	68.6717890139423	BR
F	77.4923262889629	BR
M	68.0302438960452	BR
F	78.0798209072695	BR
M	68.9894761392315	BR
F	78.1654689853363	BR
M	68.2061421217126	BR
F	76.4598759979067	BR
M	66.6939400036784	BR
F	76.8304436619033	BR
M	66.3377394975428	BR
F	77.8436990518722	BR
M	68.3418778704146	BR
F	77.1573084570637	BR
M	67.7498159494776	BR
F	78.8357215328514	BR
M	69.1415159889928	BR
F	77.5071141429966	BR
M	68.9366703113241	BR
F	77.920727742901	BR
M	69.0416710825453	BR
F	79.0064678346308	BR
M	69.4270167803105	BR
F	77.3202342725841	BR
M	68.8456059403187	BR
F	77.6870316047402	BR
M	69.8791891991442	BR
F	80.1792055048426	BR
M	73.2721792638337	BR
F	79.2667476160863	BR
M	71.2149560707878	BR
F	80.0026752163833	BR
M	71.4793403883564	BR
F	79.5274073238217	BR
M	71.829946327709	BR
F	80.0725270452823	BR
M	71.650373291537	BR
F	77.0709313150453	BR
M	69.4819196687933	BR
F	77.8787153987819	BR
M	70.0701987548302	BR
F	77.9101703995226	BR
M	71.2144091819773	BR
F	75.8317782004163	BR
M	67.9323694956943	BR
F	77.0183434338109	BR
M	68.7915293068772	BR
F	78.3503672655866	BR
M	68.6610041960936	BR
F	77.124030510075	BR
M	69.2002393454173	BR
F	77.0423219420099	BR
M	69.2385787225018	BR
F	79.440167140584	BR
M	72.086048171947	BR
F	77.5569948440393	BR
M	70.0292644434093	BR
F	79.189542970673	BR
M	72.6497703543113	BR
F	78.1883105935833	BR
M	72.0906615767339	BR
F	80.5205617885678	BR
M	72.7021090660862	BR
F	79.3954971997338	BR
M	72.9131451129989	BR
F	80.0361629644158	BR
M	73.6751456470091	BR
F	78.9789675450351	BR
M	70.4651864494249	BR
F	80.1278040127321	BR
M	73.7342386225854	BR
F	80.29964532341	BR
M	73.4463791553581	BR
F	78.8069654508958	BR
M	71.4835697555475	BR
F	79.3135898774094	BR
M	72.2145491294176	BR
F	78.4483927647984	BR
M	72.4900042246331	BR
F	79.7756634444054	BR
M	73.7991592128879	BR
F	79.5237473622999	BR
M	73.2004913390546	BR
F	79.0394383167702	BR
M	73.1830007821171	BR
F	79.0020715257601	BR
M	71.6637217786598	BR
F	77.776682903331	BR
M	70.2136041041769	BR
F	78.8336075255711	BR
M	71.7217862110683	BR
F	79.7557311068796	BR
M	73.1397263024614	BR
F	78.8479504719025	BR
M	73.4861701822176	BR
F	77.8835529530576	BR
M	69.0027231642255	BR
F	77.3064638661978	BR
M	69.3436171544698	BR
F	76.3750651901321	BR
M	67.2117955719375	BR
F	75.8827361773185	BR
M	67.2862666637552	BR
F	77.120430335379	BR
M	70.6510092135166	BR
F	77.5058594850896	BR
M	70.1156810281256	BR
F	77.8239749289045	BR
M	68.9435303845014	BR
F	79.3095266940487	BR
M	72.0315078040077	BR
F	78.2393347292277	BR
M	71.530496371899	BR
F	78.7526624052185	BR
M	71.9511695372291	BR
F	79.6075620502298	BR
M	72.253232862405	BR
F	77.4005453726215	BR
M	69.6745982119909	BR
F	75.6072038964743	BR
M	69.8260125559078	BR
F	79.7412217989533	BR
M	72.592863662145	BR
F	80.5098828041872	BR
M	73.9748906552217	BR
F	76.2927279807478	BR
M	69.2666563879809	BR
F	77.3719192844422	BR
M	70.4908398654671	BR
F	79.5854859204504	BR
M	72.943079136519	BR
F	77.1054658153357	BR
M	69.0673570522749	BR
F	76.069119070285	BR
M	69.8248265473759	BR
F	77.6965010113162	BR
M	69.5379351145566	BR
F	78.0625092322523	BR
M	69.6940276178626	BR
F	77.6092170736041	BR
M	68.3728319511795	BR
F	76.9718736228608	BR
M	68.5837554179298	BR
F	77.7276437729945	BR
M	68.7878883144331	BR
F	78.7567809102403	BR
M	71.200016802956	BR
F	77.958387928597	BR
M	69.9720381862913	BR
F	78.506043376024	BR
M	69.7126397772563	BR
F	76.4105060753472	BR
M	68.8300231254795	BR
F	77.6979677076105	BR
M	70.5305187715442	BR
F	78.8682149733177	BR
M	71.6748291755775	BR
F	77.5975881042328	BR
M	69.9966927148703	BR
F	78.0155243241295	BR
M	71.0129850980968	BR
F	77.6932139247926	BR
M	70.3464784931137	BR
F	77.9867761324137	BR
M	71.6812197347259	BR
F	78.2775193337305	BR
M	71.5549378181394	BR
F	79.2760827193657	BR
M	69.8186421954305	BR
F	79.9311919086173	BR
M	70.8034837178095	BR
F	80.2543640085371	BR
M	73.8103014410684	BR
F	78.4181358939552	BR
M	71.5498663910738	BR
F	77.4446677752075	BR
M	69.7567033580161	BR
F	78.6957897959081	BR
M	70.6669753437758	BR
F	76.8563414293607	BR
M	69.957951434717	BR
F	78.9807747586198	BR
M	71.809217946318	BR
F	79.1285985682044	BR
M	72.2534939310621	BR
F	76.7290005550985	BR
M	69.5422142896492	BR
F	77.4602599671446	BR
M	70.865570108272	BR
F	76.4324173361796	BR
M	69.3678399799721	BR
F	77.9909564521186	BR
M	70.8797814624854	BR
F	80.1091240211214	BR
M	71.6169904171261	BR
F	80.0964657331569	BR
M	73.8773123558951	BR
F	80.6068157579875	BR
M	73.7940832337135	BR
F	80.5247157155685	BR
M	73.1907543917365	BR
F	78.9924613464539	BR
M	72.3704814904715	BR
F	81.7635157177791	BR
M	74.8545027790206	BR
F	78.3283968868823	BR
M	71.0092889077141	BR
F	79.8332935026148	BR
M	74.1399425855472	BR
F	80.2840933457042	BR
M	73.7076836531285	BR
F	76.555768004689	BR
M	71.0091233375479	BR
F	79.1971322666089	BR
M	72.1085342998886	BR
F	79.640217697997	BR
M	72.940211001622	BR
F	79.827633226372	BR
M	72.6556933987935	BR
F	79.2859484648419	BR
M	72.2495345121478	BR
F	78.379487972655	BR
M	71.0088034614416	BR
F	76.2480443220038	BR
M	70.494657051307	BR
F	79.3373725872025	BR
M	72.7019110076962	BR
F	79.3042173182024	BR
M	74.5335206334586	BR
F	80.0513100392853	BR
M	73.4752987070897	BR
F	78.5512633469535	BR
M	72.5559500576653	BR
F	80.1737148882364	BR
M	73.777937335699	BR
F	79.0405213851699	BR
M	72.3059084392474	BR
F	79.3596939325042	BR
M	73.4248374614148	BR
F	77.5688534020671	BR
M	70.3090184296355	BR
F	77.6502361616537	BR
M	72.1763325734565	BR
F	78.6565240715464	BR
M	72.1530579439277	BR
F	80.0901897341519	BR
M	73.4991926655564	BR
F	79.2289291397654	BR
M	73.1557858070769	BR
F	79.8305366636692	BR
M	73.7431343501758	BR
F	78.6800236087494	BR
M	72.1545638303457	BR
F	78.8898666338369	BR
M	72.1552516542784	BR
F	79.6509549859322	BR
M	72.7924925804955	BR
F	79.3567429424789	BR
M	73.2402965665479	BR
F	80.4026568949808	BR
M	73.5232550666146	BR
F	79.1383739372378	BR
M	72.4611913550566	BR
F	79.7586995654719	BR
M	73.2335806164906	BR
F	80.2695439859177	BR
M	73.6967171795245	BR
F	79.707260395161	BR
M	73.4242426024216	BR
F	79.5630010753526	BR
M	72.3257010425926	BR
F	78.935689095172	BR
M	72.0818928044417	BR
F	78.5652759752169	BR
M	72.217045822089	BR
F	76.9534264461094	BR
M	70.9188232764035	BR
F	78.8183558456087	BR
M	72.5405337033999	BR
F	78.5863335181461	BR
M	69.0102350668566	BR
F	77.9291221420802	BR
M	69.9339037691449	BR
F	78.8232033899399	BR
M	72.7512689583351	BR
F	79.6664420589335	BR
M	72.7204273112293	BR
F	82.0037667112586	BR
M	74.8748572806726	BR
F	78.8818487938462	BR
M	71.0688542720968	BR
F	77.8684420554553	BR
M	71.7530915946365	BR
F	77.7523042823442	BR
M	70.0695405924961	BR
F	81.7551577972791	CL
M	75.8529737812176	CL
F	81.0420702050837	CL
M	75.7808687221509	CL
F	79.8038490739854	CL
M	73.9169254465197	CL
F	80.587419736375	CL
M	74.8932988427892	CL
F	81.7383510678693	CL
M	76.0973798916815	CL
F	82.2768150625081	CL
M	76.9168173996929	CL
F	82.3367501532313	CL
M	76.7896303734343	CL
F	82.0316258971891	CL
M	76.2659294730414	CL
F	80.8622021421664	CL
M	75.2382628559471	CL
F	82.4495693044257	CL
M	76.7431986497095	CL
F	81.9203382181099	CL
M	76.6960598966708	CL
F	81.4632953773506	CL
M	77.0754445830686	CL
F	81.5418480575211	CL
M	76.1308472441674	CL
F	82.1129688343272	CL
M	76.394836464236	CL
F	81.479664342779	CL
M	76.3614388722584	CL
F	82.3861461854235	CL
M	76.5677098703326	CL
F	82.0572172232487	CL
M	76.3939192678871	CL
F	81.9200975230016	CL
M	75.8042427924853	CL
F	80.4623954464879	CL
M	74.0164061054339	CL
F	81.3633292663023	CL
M	75.1469996999866	CL
F	81.517181575586	CL
M	75.2211577317557	CL
F	78.5208420029517	CO
M	73.2254277963202	CO
F	79.8697550444904	CO
M	74.7711540366242	CO
F	79.6307138768879	CO
M	74.6240190810522	CO
F	79.5804866395729	CO
M	74.795822710124	CO
F	79.5394946851509	CO
M	75.8315820773757	CO
F	80.8509471051863	CO
M	75.7540361137404	CO
F	77.7780857398454	CO
M	70.4518771012076	CO
F	79.2059654508572	CO
M	73.6220761796353	CO
F	80.7925075233448	CO
M	75.4593025594947	CO
F	79.0367087061416	CO
M	74.246236365179	CO
F	77.2308501346579	CO
M	68.9377454477355	CO
F	78.7565613339563	CO
M	75.1985328277254	CO
F	80.3983011424242	CO
M	76.39934652232	CO
F	78.7846762670942	CO
M	72.9987353021235	CO
F	75.4251787684909	CO
M	70.7378294067729	CO
F	78.3437685614376	CO
M	72.8699057828265	CO
F	78.8219128665566	CO
M	72.7396759225971	CO
F	80.4079842409766	CO
M	75.0982377681529	CO
F	79.7244579474964	CO
M	72.6627170334513	CO
F	79.8339023828298	CO
M	73.314483665022	CO
F	80.4235771131557	CO
M	74.3774056060543	CO
F	78.2385654546682	CO
M	72.0283312549914	CO
F	81.1994770818328	CO
M	75.5402111913773	CO
F	78.783896455571	CO
M	73.7195564652463	CO
F	80.5243861585056	CO
M	74.6184328518115	CO
F	77.0805779834623	CO
M	71.4397888404126	CO
F	80.8106135941517	CO
M	72.2121036479067	CO
F	79.5681559622542	CO
M	71.7485229263573	CO
F	79.9924516894785	CO
M	73.2678602287505	CO
F	79.6023061938783	CO
M	71.3799460286732	CO
F	81.1903651188515	CO
M	75.8538375847379	CO
F	77.6894872686415	CO
M	72.4422335403564	CO
F	80.5095091412942	CO
M	74.6932969417422	CO
F	79.7252744457186	CO
M	71.4035616462312	CO
F	80.6653255082444	CO
M	75.4851157952554	CO
F	76.6878632914198	PE
M	74.862569128343	PE
F	78.6400385044578	PE
M	75.1854798385649	PE
F	79.808851387043	PE
M	75.7471051016515	PE
F	78.9045495970492	PE
M	75.8818144440207	PE
F	79.4093436601254	PE
M	76.2314907011894	PE
F	76.9861682421466	PE
M	73.0341432620547	PE
F	78.4618164991	PE
M	75.2840515735686	PE
F	78.9497815277807	PE
M	75.4571633576484	PE
F	80.7329755413649	PE
M	77.3993765894559	PE
F	77.2746486003098	PE
M	73.2393861749062	PE
F	78.6201241756955	PE
M	74.4573838601677	PE
F	80.2120612227504	PE
M	76.2038826261637	PE
F	81.0359264077924	PE
M	77.4210116279878	PE
F	79.443819357296	PE
M	75.852268485206	PE
F	77.2604160954476	PE
M	73.4886917106054	PE
F	78.3556870392039	PE
M	75.518353464077	PE
F	78.9758091959529	PE
M	74.7699137672642	PE
F	74.4275521061963	PE
M	70.0297629129015	PE
F	75.9806362625841	PE
M	71.6549271380331	PE
F	78.5949173082299	PE
M	75.4653595468472	PE
F	79.115794269999	PE
M	75.8402846869247	PE
F	77.8579227951316	PE
M	74.3974016677993	PE
F	75.6683772632142	PE
M	71.6551942999926	PE
F	81.4369144772542	CR
M	76.8845955269224	CR
F	79.0227584617963	SV
M	71.0294172059584	SV
F	80.1323693232418	SV
M	73.6999100143322	SV
F	77.5095216322803	SV
M	69.9220762320325	SV
F	77.7122335449697	MX
M	72.4170374264688	MX
F	77.5073058967413	MX
M	71.1454537122027	MX
F	77.3139904689666	MX
M	70.7629554347147	MX
F	76.9723949166655	MX
M	69.4977070398676	MX
F	79.2930154195386	MX
M	71.8369963258738	MX
F	78.7333153827693	MX
M	72.6895435449272	MX
F	76.8752437149792	MX
M	71.2042209606567	MX
F	76.0229162180178	MX
M	69.1421507600109	MX
F	74.875055383618	MX
M	68.6508236766386	MX
F	75.9630753498235	MX
M	68.2739581615406	MX
F	75.9627584463082	MX
M	70.7178525721343	MX
F	75.4600056164466	MX
M	66.9746293902278	MX
F	77.0088453271895	MX
M	71.7643083543138	MX
F	76.2417005683917	MX
M	69.314799294607	MX
F	76.9799370819797	MX
M	71.9801849480793	MX
F	75.2730531178392	MX
M	70.9268410798842	MX
F	75.785586974305	MX
M	71.0089611580762	MX
F	75.7008925924923	MX
M	69.9016059619025	MX
F	76.3864613286938	MX
M	73.1285399091882	MX
F	75.8979450690414	MX
M	70.1244160984045	MX
F	78.334492655333	MX
M	71.3430228070663	MX
F	77.9453729708787	MX
M	70.1224870411143	MX
F	76.9341604762703	MX
M	68.8044990754046	MX
F	76.3103630871905	MX
M	70.1940758044925	MX
F	75.009993512149	MX
M	63.6342026081485	MX
F	76.0201782476485	MX
M	66.055816403485	MX
F	77.27482891146	MX
M	68.3454587585493	MX
F	76.7625337444036	MX
M	68.779195583365	MX
F	77.9284698324847	MX
M	72.0691418730211	MX
F	75.6896477831928	MX
M	68.6894728231642	MX
F	75.573257566251	MX
M	69.7260811229379	MX
F	79.2149338214238	MX
M	73.2838524456388	MX
F	76.2021958728029	MX
M	69.6792155806201	MX
F	78.1373578138934	MX
M	70.8138938669008	MX
F	78.2775304985991	MX
M	72.4609512237099	MX
F	78.3678797239184	MX
M	73.7126300828953	MX
F	77.272667621842	MX
M	71.7911526341385	MX
F	76.276677906447	MX
M	70.5377637885707	MX
F	77.2362491575084	MX
M	70.3891226368979	MX
F	77.9286802027073	MX
M	72.6350771328491	MX
F	78.0079800512385	MX
M	72.906753286256	MX
F	76.8568733111893	MX
M	71.9526798750943	MX
F	78.7301720462287	MX
M	73.9559643326204	MX
F	77.174228065759	MX
M	69.8018736419371	MX
F	76.7827956180151	MX
M	69.6643033393458	MX
F	76.8679687541322	MX
M	69.3784697230171	MX
F	76.8502277451547	MX
M	68.6579394190518	MX
F	78.562125804183	MX
M	72.3021191095036	MX
F	78.8124126615398	MX
M	72.2187359915756	MX
F	77.6230718564852	MX
M	70.3220681371989	MX
F	77.9320268947204	MX
M	71.9895553068803	MX
F	78.1790085700224	MX
M	71.8635561826637	MX
F	76.6756149438329	MX
M	70.6297874325502	MX
F	76.396684600068	MX
M	72.3690256856443	MX
F	76.900755847521	MX
M	71.4453425415565	MX
F	78.6458809372014	MX
M	72.176883302192	MX
F	77.1525930059212	MX
M	71.2962237465426	MX
F	77.454584190469	MX
M	72.6287028906131	MX
F	77.5852896289136	MX
M	73.2470107088309	MX
F	78.2597458278953	MX
M	73.0091646140223	MX
F	78.3681899115913	MX
M	72.3096988654448	MX
F	77.8850208949989	MX
M	71.9550127856115	MX
F	77.9563226511657	MX
M	68.85246231405	MX
F	78.0464346158144	MX
M	72.4152230177491	MX
F	78.6870495894684	MX
M	71.887046201423	MX
F	76.5612459646119	MX
M	72.0402356356049	MX
F	79.3724185101243	MX
M	72.278906083748	MX
F	78.5952864656693	MX
M	72.2733805292942	MX
F	76.5903664566823	MX
M	70.9157710012891	MX
F	77.2547921713986	MX
M	70.8528192624154	MX
F	76.4510855101577	MX
M	70.6564896632712	MX
F	78.1793561628948	MX
M	71.789970688392	MX
F	76.7176630970743	MX
M	70.4072453961129	MX
F	76.693204830813	MX
M	70.0169035078981	MX
F	77.0908500908491	MX
M	70.546662018474	MX
F	77.4254786275312	MX
M	70.7959832897654	MX
F	77.1632670536699	MX
M	71.0671039848563	MX
F	76.5094441865981	MX
M	68.6113740355864	MX
F	76.7466581087144	MX
M	70.7350331991446	MX
F	78.1911489734982	MX
M	72.4658268145286	MX
F	77.8706620206933	MX
M	73.226494675113	MX
F	75.9333022560929	MX
M	69.8120331693751	MX
F	76.321274444249	MX
M	70.2937489785854	MX
F	77.9481062964814	MX
M	71.2017235973623	MX
F	76.5386790683836	MX
M	71.3206719020822	MX
F	77.9489634055918	MX
M	72.3214135666754	MX
F	76.3454576456857	MX
M	70.5354480215425	MX
F	77.2096210327588	MX
M	70.905007047759	MX
F	78.6542331233436	MX
M	70.8714396611999	MX
F	77.9804515841434	MX
M	72.5685901852334	MX
F	76.5126050579679	MX
M	69.7922576810915	MX
F	76.9681055099341	MX
M	70.4216596255279	MX
F	81.8279977853095	PA
M	75.5543861166695	PA
F	77.6050082991005	PA
M	71.6721814794925	PA
F	82.7335255736053	PA
M	75.9832662275354	PA
