# Supplementary material for: Life expectancy and mortality in 363 cities of Latin America
Source: Nat Med. 2021 Jan 25;27(3):463–70. doi: 10.1038/s41591-020-01214-4 (PMC7960508; doi:10.1038/s41591-020-01214-4)
Supplement: Source Data Fig. 2 — Statistical Source Data. [file 41591_2020_1214_MOESM4_ESM.csv]

iso2	city	sex	le
AR	Bahia Blanca	F	80.2582197030292
AR	Bahia Blanca	M	73.8500311317263
AR	Mar del Plata	F	79.9594140452412
AR	Mar del Plata	M	73.1559472320027
AR	San Nicolas de los Arroyos	F	78.8618379700492
AR	San Nicolas de los Arroyos	M	71.6989885991046
AR	Tandil	F	80.8852368605776
AR	Tandil	M	74.2411270555226
AR	Catamarca	F	78.9841976732923
AR	Catamarca	M	73.4517032455847
AR	Cordoba	F	79.32165132667
AR	Cordoba	M	73.1386426087953
AR	Rio Cuarto	F	78.879626572959
AR	Rio Cuarto	M	72.7232680887917
AR	Resistencia	F	77.9034655251654
AR	Resistencia	M	70.7333217229592
AR	Comodoro Rivadavia	F	80.3400202665277
AR	Comodoro Rivadavia	M	73.4599427144073
AR	Corrientes	F	77.7873848197368
AR	Corrientes	M	71.5451092659863
AR	Buenos Aires	F	79.5640435997866
AR	Buenos Aires	M	73.3892854238384
AR	Concordia	F	78.0728949059441
AR	Concordia	M	70.6373493368559
AR	Parana	F	79.6549941259532
AR	Parana	M	72.3256328991718
AR	Formosa	F	77.643036716703
AR	Formosa	M	70.8104033645462
AR	Jujuy	F	77.9552559789209
AR	Jujuy	M	73.3846880978009
AR	Santa Rosa	F	81.4755765802599
AR	Santa Rosa	M	74.249954236255
AR	La Rioja	F	78.5067961601733
AR	La Rioja	M	72.0449697694584
AR	Mendoza	F	79.5103370392924
AR	Mendoza	M	74.196579854332
AR	San Rafael	F	80.6474794481634
AR	San Rafael	M	74.7802482512073
AR	Posadas	F	77.2418627927829
AR	Posadas	M	70.4874209186556
AR	Neuquen-Plottier-Cipolletti	F	80.36628075443
AR	Neuquen-Plottier-Cipolletti	M	73.8058788032921
AR	San Carlos de Bariloche	F	80.9269884476202
AR	San Carlos de Bariloche	M	75.2419375962628
AR	Salta	F	79.4770014571062
AR	Salta	M	73.2467259257093
AR	Santiago del Estero	F	77.9442422095657
AR	Santiago del Estero	M	71.0263530245741
AR	Rosario	F	79.1833396798519
AR	Rosario	M	71.8410869084432
AR	Santa Fe	F	78.4764493099751
AR	Santa Fe	M	70.5641282378812
AR	San Juan	F	78.838970997358
AR	San Juan	M	73.3897515424931
AR	San Luis	F	79.6438907959965
AR	San Luis	M	73.9665585399011
AR	Villa Mercedes	F	78.7742688726136
AR	Villa Mercedes	M	72.1367549113092
AR	San Miguel de Tucuman-Tafi Viejo	F	78.1800969128408
AR	San Miguel de Tucuman-Tafi Viejo	M	72.3090884806288
AR	Rawson-Trelew	F	79.6176958115491
AR	Rawson-Trelew	M	72.185322136278
AR	Rio Gallegos	F	79.1484528169831
AR	Rio Gallegos	M	71.8436952120682
AR	Zarate-Campana	F	78.4885013429727
AR	Zarate-Campana	M	71.5916430867172
BR	Rio Branco	F	77.9041140602052
BR	Rio Branco	M	70.0310708357535
BR	Arapiraca	F	76.6362303412579
BR	Arapiraca	M	66.9447987129469
BR	Maceio	F	76.9480882284423
BR	Maceio	M	67.3959995756705
BR	Macapa	F	78.3486796940649
BR	Macapa	M	70.3638865090682
BR	Manaus	F	76.9279684272249
BR	Manaus	M	68.6717890139423
BR	Alagoinhas	F	77.4923262889629
BR	Alagoinhas	M	68.0302438960452
BR	Barreiras	F	78.0798209072695
BR	Barreiras	M	68.9894761392315
BR	Feira de Santana	F	78.1654689853363
BR	Feira de Santana	M	68.2061421217126
BR	Ilheus	F	76.4598759979067
BR	Ilheus	M	66.6939400036784
BR	Itabuna	F	76.8304436619033
BR	Itabuna	M	66.3377394975428
BR	Jequie	F	77.8436990518722
BR	Jequie	M	68.3418778704146
BR	Porto Seguro	F	77.1573084570637
BR	Porto Seguro	M	67.7498159494776
BR	Salvador	F	78.8357215328514
BR	Salvador	M	69.1415159889928
BR	Teixeira de Freitas	F	77.5071141429966
BR	Teixeira de Freitas	M	68.9366703113241
BR	Vitoria da Conquista	F	77.920727742901
BR	Vitoria da Conquista	M	69.0416710825453
BR	Fortaleza	F	79.0064678346308
BR	Fortaleza	M	69.4270167803105
BR	Juazeiro do Norte	F	77.3202342725841
BR	Juazeiro do Norte	M	68.8456059403187
BR	Sobral	F	77.6870316047402
BR	Sobral	M	69.8791891991442
BR	Brasilia	F	80.1792055048426
BR	Brasilia	M	73.2721792638337
BR	Cachoeiro de Itapemirim	F	79.2667476160863
BR	Cachoeiro de Itapemirim	M	71.2149560707878
BR	Guarapari	F	80.0026752163833
BR	Guarapari	M	71.4793403883564
BR	Linhares	F	79.5274073238217
BR	Linhares	M	71.829946327709
BR	Vitoria	F	80.0725270452823
BR	Vitoria	M	71.650373291537
BR	Anapolis	F	77.0709313150453
BR	Anapolis	M	69.4819196687933
BR	Goiania	F	77.8787153987819
BR	Goiania	M	70.0701987548302
BR	Rio Verde	F	77.9101703995226
BR	Rio Verde	M	71.2144091819773
BR	Caxias	F	75.8317782004163
BR	Caxias	M	67.9323694956943
BR	Imperatriz	F	77.0183434338109
BR	Imperatriz	M	68.7915293068772
BR	Sao Luis	F	78.3503672655866
BR	Sao Luis	M	68.6610041960936
BR	Cuiaba	F	77.124030510075
BR	Cuiaba	M	69.2002393454173
BR	Rondonopolis	F	77.0423219420099
BR	Rondonopolis	M	69.2385787225018
BR	Campo Grande	F	79.440167140584
BR	Campo Grande	M	72.086048171947
BR	Dourados	F	77.5569948440393
BR	Dourados	M	70.0292644434093
BR	Araguari	F	79.189542970673
BR	Araguari	M	72.6497703543113
BR	Barbacena	F	78.1883105935833
BR	Barbacena	M	72.0906615767339
BR	Belo Horizonte	F	80.5205617885678
BR	Belo Horizonte	M	72.7021090660862
BR	Conselheiro Lafaiete	F	79.3954971997338
BR	Conselheiro Lafaiete	M	72.9131451129989
BR	Divinopolis	F	80.0361629644158
BR	Divinopolis	M	73.6751456470091
BR	Governador Valadares	F	78.9789675450351
BR	Governador Valadares	M	70.4651864494249
BR	Ipatinga	F	80.1278040127321
BR	Ipatinga	M	73.7342386225854
BR	Itabira	F	80.29964532341
BR	Itabira	M	73.4463791553581
BR	Juiz de Fora	F	78.8069654508958
BR	Juiz de Fora	M	71.4835697555475
BR	Montes Claros	F	79.3135898774094
BR	Montes Claros	M	72.2145491294176
BR	Passos	F	78.4483927647984
BR	Passos	M	72.4900042246331
BR	Patos de Minas	F	79.7756634444054
BR	Patos de Minas	M	73.7991592128879
BR	Pocos de Caldas	F	79.5237473622999
BR	Pocos de Caldas	M	73.2004913390546
BR	Pouso Alegre	F	79.0394383167702
BR	Pouso Alegre	M	73.1830007821171
BR	Sete Lagoas	F	79.0020715257601
BR	Sete Lagoas	M	71.6637217786598
BR	Teofilo Otoni	F	77.776682903331
BR	Teofilo Otoni	M	70.2136041041769
BR	Uberaba	F	78.8336075255711
BR	Uberaba	M	71.7217862110683
BR	Uberlandia	F	79.7557311068796
BR	Uberlandia	M	73.1397263024614
BR	Varginha	F	78.8479504719025
BR	Varginha	M	73.4861701822176
BR	Belem	F	77.8835529530576
BR	Belem	M	69.0027231642255
BR	Castanhal	F	77.3064638661978
BR	Castanhal	M	69.3436171544698
BR	Maraba	F	76.3750651901321
BR	Maraba	M	67.2117955719375
BR	Parauapebas	F	75.8827361773185
BR	Parauapebas	M	67.2862666637552
BR	Santarem	F	77.120430335379
BR	Santarem	M	70.6510092135166
BR	Campina Grande	F	77.5058594850896
BR	Campina Grande	M	70.1156810281256
BR	Joao Pessoa	F	77.8239749289045
BR	Joao Pessoa	M	68.9435303845014
BR	Apucarana	F	79.3095266940487
BR	Apucarana	M	72.0315078040077
BR	Arapongas	F	78.2393347292277
BR	Arapongas	M	71.530496371899
BR	Cascavel	F	78.7526624052185
BR	Cascavel	M	71.9511695372291
BR	Curitiba	F	79.6075620502298
BR	Curitiba	M	72.253232862405
BR	Foz do Iguacu	F	77.4005453726215
BR	Foz do Iguacu	M	69.6745982119909
BR	Guarapuava	F	75.6072038964743
BR	Guarapuava	M	69.8260125559078
BR	Londrina	F	79.7412217989533
BR	Londrina	M	72.592863662145
BR	Maringa	F	80.5098828041872
BR	Maringa	M	73.9748906552217
BR	Paranagua	F	76.2927279807478
BR	Paranagua	M	69.2666563879809
BR	Ponta Grossa	F	77.3719192844422
BR	Ponta Grossa	M	70.4908398654671
BR	Toledo	F	79.5854859204504
BR	Toledo	M	72.943079136519
BR	Caruaru	F	77.1054658153357
BR	Caruaru	M	69.0673570522749
BR	Garanhuns	F	76.069119070285
BR	Garanhuns	M	69.8248265473759
BR	Petrolina	F	77.6965010113162
BR	Petrolina	M	69.5379351145566
BR	Recife	F	78.0625092322523
BR	Recife	M	69.6940276178626
BR	Vitoria de Santo Antao	F	77.6092170736041
BR	Vitoria de Santo Antao	M	68.3728319511795
BR	Parnaiba	F	76.9718736228608
BR	Parnaiba	M	68.5837554179298
BR	Teresina	F	77.7276437729945
BR	Teresina	M	68.7878883144331
BR	Angra dos Reis	F	78.7567809102403
BR	Angra dos Reis	M	71.200016802956
BR	Araruama	F	77.958387928597
BR	Araruama	M	69.9720381862913
BR	Cabo Frio	F	78.506043376024
BR	Cabo Frio	M	69.7126397772563
BR	Campos dos Goytacazes	F	76.4105060753472
BR	Campos dos Goytacazes	M	68.8300231254795
BR	Macae	F	77.6979677076105
BR	Macae	M	70.5305187715442
BR	Nova Friburgo	F	78.8682149733177
BR	Nova Friburgo	M	71.6748291755775
BR	Petropolis	F	77.5975881042328
BR	Petropolis	M	69.9966927148703
BR	Resende	F	78.0155243241295
BR	Resende	M	71.0129850980968
BR	Rio de Janeiro	F	77.6932139247926
BR	Rio de Janeiro	M	70.3464784931137
BR	Teresopolis	F	77.9867761324137
BR	Teresopolis	M	71.6812197347259
BR	Volta Redonda	F	78.2775193337305
BR	Volta Redonda	M	71.5549378181394
BR	Mossoro	F	79.2760827193657
BR	Mossoro	M	69.8186421954305
BR	Natal	F	79.9311919086173
BR	Natal	M	70.8034837178095
BR	Caxias do Sul	F	80.2543640085371
BR	Caxias do Sul	M	73.8103014410684
BR	Passo Fundo	F	78.4181358939552
BR	Passo Fundo	M	71.5498663910738
BR	Pelotas	F	77.4446677752075
BR	Pelotas	M	69.7567033580161
BR	Porto Alegre	F	78.6957897959081
BR	Porto Alegre	M	70.6669753437758
BR	Rio Grande	F	76.8563414293607
BR	Rio Grande	M	69.957951434717
BR	Santa Cruz do Sul	F	78.9807747586198
BR	Santa Cruz do Sul	M	71.809217946318
BR	Santa Maria	F	79.1285985682044
BR	Santa Maria	M	72.2534939310621
BR	Uruguaiana	F	76.7290005550985
BR	Uruguaiana	M	69.5422142896492
BR	Ji-Parana	F	77.4602599671446
BR	Ji-Parana	M	70.865570108272
BR	Porto Velho	F	76.4324173361796
BR	Porto Velho	M	69.3678399799721
BR	Boa Vista	F	77.9909564521186
BR	Boa Vista	M	70.8797814624854
BR	Balneario Camboriu	F	80.1091240211214
BR	Balneario Camboriu	M	71.6169904171261
BR	Blumenau	F	80.0964657331569
BR	Blumenau	M	73.8773123558951
BR	Brusque	F	80.6068157579875
BR	Brusque	M	73.7940832337135
BR	Chapeco	F	80.5247157155685
BR	Chapeco	M	73.1907543917365
BR	Criciuma	F	78.9924613464539
BR	Criciuma	M	72.3704814904715
BR	Florianopolis	F	81.7635157177791
BR	Florianopolis	M	74.8545027790206
BR	Itajai	F	78.3283968868823
BR	Itajai	M	71.0092889077141
BR	Jaragua do Sul	F	79.8332935026148
BR	Jaragua do Sul	M	74.1399425855472
BR	Joinville	F	80.2840933457042
BR	Joinville	M	73.7076836531285
BR	Lages	F	76.555768004689
BR	Lages	M	71.0091233375479
BR	Aracatuba	F	79.1971322666089
BR	Aracatuba	M	72.1085342998886
BR	Araraquara	F	79.640217697997
BR	Araraquara	M	72.940211001622
BR	Araras	F	79.827633226372
BR	Araras	M	72.6556933987935
BR	Atibaia	F	79.2859484648419
BR	Atibaia	M	72.2495345121478
BR	Santos	F	78.379487972655
BR	Santos	M	71.0088034614416
BR	Barretos	F	76.2480443220038
BR	Barretos	M	70.494657051307
BR	Bauru	F	79.3373725872025
BR	Bauru	M	72.7019110076962
BR	Birigui	F	79.3042173182024
BR	Birigui	M	74.5335206334586
BR	Botucatu	F	80.0513100392853
BR	Botucatu	M	73.4752987070897
BR	Braganca Paulista	F	78.5512633469535
BR	Braganca Paulista	M	72.5559500576653
BR	Campinas	F	80.1737148882364
BR	Campinas	M	73.777937335699
BR	Catanduva	F	79.0405213851699
BR	Catanduva	M	72.3059084392474
BR	Franca	F	79.3596939325042
BR	Franca	M	73.4248374614148
BR	Guaratingueta	F	77.5688534020671
BR	Guaratingueta	M	70.3090184296355
BR	Itapetininga	F	77.6502361616537
BR	Itapetininga	M	72.1763325734565
BR	Jau	F	78.6565240715464
BR	Jau	M	72.1530579439277
BR	Jundiai	F	80.0901897341519
BR	Jundiai	M	73.4991926655564
BR	Limeira	F	79.2289291397654
BR	Limeira	M	73.1557858070769
BR	Marilia	F	79.8305366636692
BR	Marilia	M	73.7431343501758
BR	Mogi Guacu	F	78.6800236087494
BR	Mogi Guacu	M	72.1545638303457
BR	Ourinhos	F	78.8898666338369
BR	Ourinhos	M	72.1552516542784
BR	Piracicaba	F	79.6509549859322
BR	Piracicaba	M	72.7924925804955
BR	Presidente Prudente	F	79.3567429424789
BR	Presidente Prudente	M	73.2402965665479
BR	Ribeirao Preto	F	80.4026568949808
BR	Ribeirao Preto	M	73.5232550666146
BR	Rio Claro	F	79.1383739372378
BR	Rio Claro	M	72.4611913550566
BR	Sao Carlos	F	79.7586995654719
BR	Sao Carlos	M	73.2335806164906
BR	Sao Jose do Rio Preto	F	80.2695439859177
BR	Sao Jose do Rio Preto	M	73.6967171795245
BR	Sao Jose dos Campos	F	79.707260395161
BR	Sao Jose dos Campos	M	73.4242426024216
BR	Sao Paulo	F	79.5630010753526
BR	Sao Paulo	M	72.3257010425926
BR	Sertaozinho	F	78.935689095172
BR	Sertaozinho	M	72.0818928044417
BR	Sorocaba	F	78.5652759752169
BR	Sorocaba	M	72.217045822089
BR	Tatui	F	76.9534264461094
BR	Tatui	M	70.9188232764035
BR	Taubate	F	78.8183558456087
BR	Taubate	M	72.5405337033999
BR	Aracaju	F	78.5863335181461
BR	Aracaju	M	69.0102350668566
BR	Araguaina	F	77.9291221420802
BR	Araguaina	M	69.9339037691449
BR	Palmas	F	78.8232033899399
BR	Palmas	M	72.7512689583351
BR	Tubarao	F	79.6664420589335
BR	Tubarao	M	72.7204273112293
BR	Bento Goncalves	F	82.0037667112586
BR	Bento Goncalves	M	74.8748572806726
BR	Caraguatatuba	F	78.8818487938462
BR	Caraguatatuba	M	71.0688542720968
BR	Parobe	F	77.8684420554553
BR	Parobe	M	71.7530915946365
BR	Rio das Ostras	F	77.7523042823442
BR	Rio das Ostras	M	70.0695405924961
CL	Arica	F	81.7551577972791
CL	Arica	M	75.8529737812176
CL	Iquique	F	81.0420702050837
CL	Iquique	M	75.7808687221509
CL	Antofagasta	F	79.8038490739854
CL	Antofagasta	M	73.9169254465197
CL	Calama	F	80.587419736375
CL	Calama	M	74.8932988427892
CL	Copiapo	F	81.7383510678693
CL	Copiapo	M	76.0973798916815
CL	La Serena-Coquimbo	F	82.2768150625081
CL	La Serena-Coquimbo	M	76.9168173996929
CL	Valparaiso-Vina del Mar	F	82.3367501532313
CL	Valparaiso-Vina del Mar	M	76.7896303734343
CL	Quillota	F	82.0316258971891
CL	Quillota	M	76.2659294730414
CL	San Antonio	F	80.8622021421664
CL	San Antonio	M	75.2382628559471
CL	Santiago	F	82.4495693044257
CL	Santiago	M	76.7431986497095
CL	Rancagua	F	81.9203382181099
CL	Rancagua	M	76.6960598966708
CL	Talca	F	81.4632953773506
CL	Talca	M	77.0754445830686
CL	Curico	F	81.5418480575211
CL	Curico	M	76.1308472441674
CL	Concepcion	F	82.1129688343272
CL	Concepcion	M	76.394836464236
CL	Chillan	F	81.479664342779
CL	Chillan	M	76.3614388722584
CL	Los Angeles	F	82.3861461854235
CL	Los Angeles	M	76.5677098703326
CL	Temuco	F	82.0572172232487
CL	Temuco	M	76.3939192678871
CL	Valdivia	F	81.9200975230016
CL	Valdivia	M	75.8042427924853
CL	Osorno	F	80.4623954464879
CL	Osorno	M	74.0164061054339
CL	Puerto Montt	F	81.3633292663023
CL	Puerto Montt	M	75.1469996999866
CL	Punta Arenas	F	81.517181575586
CL	Punta Arenas	M	75.2211577317557
CO	Apartado	F	78.5208420029517
CO	Apartado	M	73.2254277963202
CO	Medellin	F	79.8697550444904
CO	Medellin	M	74.7711540366242
CO	Barranquilla	F	79.6307138768879
CO	Barranquilla	M	74.6240190810522
CO	Cartagena	F	79.5804866395729
CO	Cartagena	M	74.795822710124
CO	Tunja	F	79.5394946851509
CO	Tunja	M	75.8315820773757
CO	Manizales	F	80.8509471051863
CO	Manizales	M	75.7540361137404
CO	Florencia	F	77.7780857398454
CO	Florencia	M	70.4518771012076
CO	Yopal	F	79.2059654508572
CO	Yopal	M	73.6220761796353
CO	Popayan	F	80.7925075233448
CO	Popayan	M	75.4593025594947
CO	Valledupar	F	79.0367087061416
CO	Valledupar	M	74.246236365179
CO	Quibdo	F	77.2308501346579
CO	Quibdo	M	68.9377454477355
CO	Monteria	F	78.7565613339563
CO	Monteria	M	75.1985328277254
CO	Bogota	F	80.3983011424242
CO	Bogota	M	76.39934652232
CO	Neiva	F	78.7846762670942
CO	Neiva	M	72.9987353021235
CO	Riohacha	F	75.4251787684909
CO	Riohacha	M	70.7378294067729
CO	Santa Marta	F	78.3437685614376
CO	Santa Marta	M	72.8699057828265
CO	Villavicencio	F	78.8219128665566
CO	Villavicencio	M	72.7396759225971
CO	Pasto	F	80.4079842409766
CO	Pasto	M	75.0982377681529
CO	Cucuta	F	79.7244579474964
CO	Cucuta	M	72.6627170334513
CO	Armenia	F	79.8339023828298
CO	Armenia	M	73.314483665022
CO	Pereira	F	80.4235771131557
CO	Pereira	M	74.3774056060543
CO	Barrancabermeja	F	78.2385654546682
CO	Barrancabermeja	M	72.0283312549914
CO	Bucaramanga	F	81.1994770818328
CO	Bucaramanga	M	75.5402111913773
CO	Sincelejo	F	78.783896455571
CO	Sincelejo	M	73.7195564652463
CO	Ibague	F	80.5243861585056
CO	Ibague	M	74.6184328518115
CO	Buenaventura	F	77.0805779834623
CO	Buenaventura	M	71.4397888404126
CO	Cali	F	80.8106135941517
CO	Cali	M	72.2121036479067
CO	Cartago	F	79.5681559622542
CO	Cartago	M	71.7485229263573
CO	Palmira	F	79.9924516894785
CO	Palmira	M	73.2678602287505
CO	Tulua	F	79.6023061938783
CO	Tulua	M	71.3799460286732
CO	Duitama	F	81.1903651188515
CO	Duitama	M	75.8538375847379
CO	Girardot	F	77.6894872686415
CO	Girardot	M	72.4422335403564
CO	Fusagasuga	F	80.5095091412942
CO	Fusagasuga	M	74.6932969417422
CO	Buga	F	79.7252744457186
CO	Buga	M	71.4035616462312
CO	Sogamoso	F	80.6653255082444
CO	Sogamoso	M	75.4851157952554
PE	Chimbote	F	76.6878632914198
PE	Chimbote	M	74.862569128343
PE	Huaraz	F	78.6400385044578
PE	Huaraz	M	75.1854798385649
PE	Arequipa	F	79.808851387043
PE	Arequipa	M	75.7471051016515
PE	Ayacucho	F	78.9045495970492
PE	Ayacucho	M	75.8818144440207
PE	Cajamarca	F	79.4093436601254
PE	Cajamarca	M	76.2314907011894
PE	Cusco	F	76.9861682421466
PE	Cusco	M	73.0341432620547
PE	Huanuco	F	78.4618164991
PE	Huanuco	M	75.2840515735686
PE	Chincha Alta	F	78.9497815277807
PE	Chincha Alta	M	75.4571633576484
PE	Ica	F	80.7329755413649
PE	Ica	M	77.3993765894559
PE	Pisco	F	77.2746486003098
PE	Pisco	M	73.2393861749062
PE	Huancayo	F	78.6201241756955
PE	Huancayo	M	74.4573838601677
PE	Chiclayo	F	80.2120612227504
PE	Chiclayo	M	76.2038826261637
PE	Lima	F	81.0359264077924
PE	Lima	M	77.4210116279878
PE	Trujillo	F	79.443819357296
PE	Trujillo	M	75.852268485206
PE	Iquitos	F	77.2604160954476
PE	Iquitos	M	73.4886917106054
PE	Piura	F	78.3556870392039
PE	Piura	M	75.518353464077
PE	Sullana	F	78.9758091959529
PE	Sullana	M	74.7699137672642
PE	Juliaca	F	74.4275521061963
PE	Juliaca	M	70.0297629129015
PE	Puno	F	75.9806362625841
PE	Puno	M	71.6549271380331
PE	Tarapoto	F	78.5949173082299
PE	Tarapoto	M	75.4653595468472
PE	Tacna	F	79.115794269999
PE	Tacna	M	75.8402846869247
PE	Tumbes	F	77.8579227951316
PE	Tumbes	M	74.3974016677993
PE	Pucallpa	F	75.6683772632142
PE	Pucallpa	M	71.6551942999926
CR	San Jose	F	81.4369144772542
CR	San Jose	M	76.8845955269224
SV	San Miguel	F	79.0227584617963
SV	San Miguel	M	71.0294172059584
SV	San Salvador	F	80.1323693232418
SV	San Salvador	M	73.6999100143322
SV	Santa Ana	F	77.5095216322803
SV	Santa Ana	M	69.9220762320325
MX	Aguascalientes	F	77.7122335449697
MX	Aguascalientes	M	72.4170374264688
MX	Ensenada	F	77.5073058967413
MX	Ensenada	M	71.1454537122027
MX	Mexicali	F	77.3139904689666
MX	Mexicali	M	70.7629554347147
MX	Tijuana	F	76.9723949166655
MX	Tijuana	M	69.4977070398676
MX	La Paz	F	79.2930154195386
MX	La Paz	M	71.8369963258738
MX	Campeche	F	78.7333153827693
MX	Campeche	M	72.6895435449272
MX	Ciudad del Carmen	F	76.8752437149792
MX	Ciudad del Carmen	M	71.2042209606567
MX	Chihuahua	F	76.0229162180178
MX	Chihuahua	M	69.1421507600109
MX	Juarez	F	74.875055383618
MX	Juarez	M	68.6508236766386
MX	Cuauhtemoc	F	75.9630753498235
MX	Cuauhtemoc	M	68.2739581615406
MX	Delicias	F	75.9627584463082
MX	Delicias	M	70.7178525721343
MX	Hidalgo del Parral	F	75.4600056164466
MX	Hidalgo del Parral	M	66.9746293902278
MX	San Cristobal de las Casas	F	77.0088453271895
MX	San Cristobal de las Casas	M	71.7643083543138
MX	Tapachula	F	76.2417005683917
MX	Tapachula	M	69.314799294607
MX	Tuxtla Gutierrez	F	76.9799370819797
MX	Tuxtla Gutierrez	M	71.9801849480793
MX	Acuna	F	75.2730531178392
MX	Acuna	M	70.9268410798842
MX	Monclova	F	75.785586974305
MX	Monclova	M	71.0089611580762
MX	Piedras Negras	F	75.7008925924923
MX	Piedras Negras	M	69.9016059619025
MX	Saltillo	F	76.3864613286938
MX	Saltillo	M	73.1285399091882
MX	Torreon	F	75.8979450690414
MX	Torreon	M	70.1244160984045
MX	Colima	F	78.334492655333
MX	Colima	M	71.3430228070663
MX	Manzanillo	F	77.9453729708787
MX	Manzanillo	M	70.1224870411143
MX	Tecoman	F	76.9341604762703
MX	Tecoman	M	68.8044990754046
MX	Durango	F	76.3103630871905
MX	Durango	M	70.1940758044925
MX	Acapulco de Juarez	F	75.009993512149
MX	Acapulco de Juarez	M	63.6342026081485
MX	Chilpancingo	F	76.0201782476485
MX	Chilpancingo	M	66.055816403485
MX	Iguala	F	77.27482891146
MX	Iguala	M	68.3454587585493
MX	Celaya	F	76.7625337444036
MX	Celaya	M	68.779195583365
MX	Guanajuato	F	77.9284698324847
MX	Guanajuato	M	72.0691418730211
MX	Irapuato	F	75.6896477831928
MX	Irapuato	M	68.6894728231642
MX	Leon	F	75.573257566251
MX	Leon	M	69.7260811229379
MX	Uriangato	F	79.2149338214238
MX	Uriangato	M	73.2838524456388
MX	Salamanca	F	76.2021958728029
MX	Salamanca	M	69.6792155806201
MX	San Francisco del Rincon	F	78.1373578138934
MX	San Francisco del Rincon	M	70.8138938669008
MX	Pachuca de Soto	F	78.2775304985991
MX	Pachuca de Soto	M	72.4609512237099
MX	Tula de Allende	F	78.3678797239184
MX	Tula de Allende	M	73.7126300828953
MX	Tulancingo de Bravo	F	77.272667621842
MX	Tulancingo de Bravo	M	71.7911526341385
MX	Guadalajara	F	76.276677906447
MX	Guadalajara	M	70.5377637885707
MX	Ocotlan	F	77.2362491575084
MX	Ocotlan	M	70.3891226368979
MX	Puerto Vallarta	F	77.9286802027073
MX	Puerto Vallarta	M	72.6350771328491
MX	Mexico City	F	78.0079800512385
MX	Mexico City	M	72.906753286256
MX	Tianguistenco	F	76.8568733111893
MX	Tianguistenco	M	71.9526798750943
MX	Toluca	F	78.7301720462287
MX	Toluca	M	73.9559643326204
MX	La Piedad	F	77.174228065759
MX	La Piedad	M	69.8018736419371
MX	Morelia	F	76.7827956180151
MX	Morelia	M	69.6643033393458
MX	Uruapan	F	76.8679687541322
MX	Uruapan	M	69.3784697230171
MX	Zamora	F	76.8502277451547
MX	Zamora	M	68.6579394190518
MX	Cuautla	F	78.562125804183
MX	Cuautla	M	72.3021191095036
MX	Cuernavaca	F	78.8124126615398
MX	Cuernavaca	M	72.2187359915756
MX	Tepic	F	77.6230718564852
MX	Tepic	M	70.3220681371989
MX	Monterrey	F	77.9320268947204
MX	Monterrey	M	71.9895553068803
MX	Oaxaca de Juarez	F	78.1790085700224
MX	Oaxaca de Juarez	M	71.8635561826637
MX	San Juan Bautista Tuxtepec	F	76.6756149438329
MX	San Juan Bautista Tuxtepec	M	70.6297874325502
MX	Santo Domingo Tehuantepec	F	76.396684600068
MX	Santo Domingo Tehuantepec	M	72.3690256856443
MX	Puebla de Zaragoza	F	76.900755847521
MX	Puebla de Zaragoza	M	71.4453425415565
MX	Tehuacan	F	78.6458809372014
MX	Tehuacan	M	72.176883302192
MX	Teziutlan	F	77.1525930059212
MX	Teziutlan	M	71.2962237465426
MX	Queretaro	F	77.454584190469
MX	Queretaro	M	72.6287028906131
MX	San Juan del Rio	F	77.5852896289136
MX	San Juan del Rio	M	73.2470107088309
MX	Cancun	F	78.2597458278953
MX	Cancun	M	73.0091646140223
MX	Chetumal	F	78.3681899115913
MX	Chetumal	M	72.3096988654448
MX	Playa del Carmen	F	77.8850208949989
MX	Playa del Carmen	M	71.9550127856115
MX	Culiacan	F	77.9563226511657
MX	Culiacan	M	68.85246231405
MX	Los Mochis	F	78.0464346158144
MX	Los Mochis	M	72.4152230177491
MX	Mazatlan	F	78.6870495894684
MX	Mazatlan	M	71.887046201423
MX	Ciudad Valles	F	76.5612459646119
MX	Ciudad Valles	M	72.0402356356049
MX	Rio Verde	F	79.3724185101243
MX	Rio Verde	M	72.278906083748
MX	San Luis Potosi	F	78.5952864656693
MX	San Luis Potosi	M	72.2733805292942
MX	Obregon	F	76.5903664566823
MX	Obregon	M	70.9157710012891
MX	Guaymas	F	77.2547921713986
MX	Guaymas	M	70.8528192624154
MX	Hermosillo	F	76.4510855101577
MX	Hermosillo	M	70.6564896632712
MX	Navojoa	F	78.1793561628948
MX	Navojoa	M	71.789970688392
MX	Nogales	F	76.7176630970743
MX	Nogales	M	70.4072453961129
MX	San Luis Rio Colorado	F	76.693204830813
MX	San Luis Rio Colorado	M	70.0169035078981
MX	Villahermosa	F	77.0908500908491
MX	Villahermosa	M	70.546662018474
MX	Victoria	F	77.4254786275312
MX	Victoria	M	70.7959832897654
MX	Matamoros	F	77.1632670536699
MX	Matamoros	M	71.0671039848563
MX	Nuevo Laredo	F	76.5094441865981
MX	Nuevo Laredo	M	68.6113740355864
MX	Reynosa	F	76.7466581087144
MX	Reynosa	M	70.7350331991446
MX	Tampico	F	78.1911489734982
MX	Tampico	M	72.4658268145286
MX	Tlaxcala	F	77.8706620206933
MX	Tlaxcala	M	73.226494675113
MX	Acayucan	F	75.9333022560929
MX	Acayucan	M	69.8120331693751
MX	Coatzacoalcos	F	76.321274444249
MX	Coatzacoalcos	M	70.2937489785854
MX	Cordoba	F	77.9481062964814
MX	Cordoba	M	71.2017235973623
MX	Minatitlan	F	76.5386790683836
MX	Minatitlan	M	71.3206719020822
MX	Orizaba	F	77.9489634055918
MX	Orizaba	M	72.3214135666754
MX	Poza Rica de Hidalgo	F	76.3454576456857
MX	Poza Rica de Hidalgo	M	70.5354480215425
MX	Veracruz	F	77.2096210327588
MX	Veracruz	M	70.905007047759
MX	Xalapa	F	78.6542331233436
MX	Xalapa	M	70.8714396611999
MX	Merida	F	77.9804515841434
MX	Merida	M	72.5685901852334
MX	Fresnillo	F	76.5126050579679
MX	Fresnillo	M	69.7922576810915
MX	Zacatecas	F	76.9681055099341
MX	Zacatecas	M	70.4216596255279
PA	Panama City	F	81.8279977853095
PA	Panama City	M	75.5543861166695
PA	Colon	F	77.6050082991005
PA	Colon	M	71.6721814794925
PA	David	F	82.7335255736053
PA	David	M	75.9832662275354
