# Supplementary material for: Life expectancy and mortality in 363 cities of Latin America
Source: Nat Med. 2021 Jan 25;27(3):463–70. doi: 10.1038/s41591-020-01214-4 (PMC7960508; doi:10.1038/s41591-020-01214-4)
Supplement: Source Data Fig. 3 — Statistical Source Data. [file 41591_2020_1214_MOESM5_ESM.csv]

city	iso2	CMNN	Cancer	NCDs	Unintentional	Violence
Acapulco de Juarez	MX	0.0999875907057554	0.111221477693724	0.557799884735795	0.0422143229010433	0.188776723963682
Acayucan	MX	0.0984820743609327	0.128720209699608	0.681900942611344	0.0543918685523542	0.0365049047757611
Acuna	MX	0.0972925788408459	0.132319596030549	0.644358930467498	0.0827381465505966	0.0432907481105107
Aguascalientes	MX	0.0870115263330477	0.149812870469205	0.663554011645174	0.0678988762093767	0.0317227153431965
Alagoinhas	BR	0.110557671910783	0.144222959708561	0.579481187721978	0.0565739147373228	0.109164265921356
Anapolis	BR	0.155837009210273	0.153070008876391	0.530615311588581	0.0803894400380336	0.0800882302867219
Angra dos Reis	BR	0.108930641204263	0.172217762609877	0.554319730056349	0.0746575995294954	0.089874266600016
Antofagasta	CL	0.082247475626154	0.305365868632738	0.544013878864003	0.0499977308895847	0.018375045987521
Apartado	CO	0.126002402090133	0.18892866455443	0.523022028503868	0.0682524276714431	0.0937944771801273
Apucarana	BR	0.105067410506741	0.184565318456532	0.600650860065086	0.0746164574616457	0.0350999535099953
Aracaju	BR	0.134413533793181	0.157744580825147	0.521611920939962	0.0617077996403398	0.12452216480137
Aracatuba	BR	0.161353077172986	0.218036089792227	0.535293786915799	0.0549281823548374	0.0303888637641519
Araguaina	BR	0.107010213556175	0.153667595171773	0.528551532033426	0.0991179201485608	0.111652739090065
Araguari	BR	0.137790859613601	0.154007879065308	0.603328060837881	0.0641047330650527	0.0407684674181578
Arapiraca	BR	0.128463977217087	0.127411236564264	0.5612365674036	0.073121063667567	0.109767155147481
Arapongas	BR	0.135936626125258	0.183760572566343	0.570538287233194	0.0737827582780026	0.035981755797203
Araraquara	BR	0.173105363401715	0.186701429777868	0.568633386315469	0.045915210500662	0.0256446100042855
Araras	BR	0.151528233210266	0.201962632768637	0.584206501265607	0.0353733518215804	0.0269292809339096
Araruama	BR	0.153825205906384	0.165627419071721	0.565849863828302	0.0626107835500201	0.0520867276435724
Arequipa	PE	0.254976460074477	0.188131039698186	0.434275628508772	0.0959783057299428	0.0266385659886224
Arica	CL	0.0932622025207878	0.277146384654486	0.536718598658779	0.0720367951493918	0.0208360190165555
Armenia	CO	0.0958738137372067	0.223012241990769	0.560619250028902	0.0468513122951305	0.0736433819479919
Atibaia	BR	0.14638511095204	0.190408017179671	0.568360773085183	0.0680028632784538	0.0268432355046528
Ayacucho	PE	0.24681570298757	0.199440401826071	0.404999355302464	0.12560880730725	0.0231357325766453
Bahia Blanca	AR	0.152635548235394	0.211162901567882	0.593270872736926	0.0267551297743189	0.0161755476854792
Balneario Camboriu	BR	0.127867562437215	0.208812502332954	0.526996145489075	0.0694779821212925	0.0668458076194635
Barbacena	BR	0.120537638239588	0.176564630536865	0.613658012310105	0.0659266082892569	0.0233131106241849
Barrancabermeja	CO	0.119487121528084	0.152363523973253	0.602662817693221	0.0594555836138556	0.0660309531915867
Barranquilla	CO	0.141031779816181	0.187309415951342	0.583567589787129	0.0304029516823521	0.0576882627629961
Barreiras	BR	0.194418355083202	0.120557301747414	0.468092240833807	0.108180111083924	0.108751991251653
Barretos	BR	0.190577761912885	0.173264627028625	0.566264307667704	0.0493206694422901	0.0205726339484957
Bauru	BR	0.143436233239788	0.190208917991893	0.595961958216402	0.0467726847521048	0.0236202057998129
Belem	BR	0.185563948365743	0.160956262826973	0.488899800705542	0.0470776044028763	0.117502383698867
Belo Horizonte	BR	0.125441824587339	0.200751070605866	0.536703825630437	0.0573087081920531	0.0797945709843052
Bento Goncalves	BR	0.0988395358143257	0.257703081232493	0.545018007202881	0.0560224089635854	0.0424169667867147
Birigui	BR	0.183041250939931	0.201135738602936	0.54211034661662	0.0513009115413991	0.022411752299115
Blumenau	BR	0.115945938628685	0.228407622627109	0.545736186614164	0.07672068618231	0.0331895659477325
Boa Vista	BR	0.153869381265549	0.155863022602517	0.477364763724434	0.105727160141282	0.107175672266218
Bogota	CO	0.0830470601887459	0.240708421586775	0.575345450854653	0.0448600366847515	0.0560390306850755
Botucatu	BR	0.141976773154581	0.206452370455374	0.568331387737003	0.0621613029550356	0.0210781656980065
Braganca Paulista	BR	0.149445214979196	0.201976421636616	0.571081830790569	0.0575589459084605	0.0199375866851595
Brasilia	BR	0.12330413015467	0.191909810743431	0.50713860564543	0.0757076993771319	0.101939754079337
Brusque	BR	0.0981807454662732	0.203567967402787	0.587819566006977	0.0722882956224343	0.0381434255015284
Bucaramanga	CO	0.105053650047715	0.230104496371368	0.575917047240165	0.0468771716507873	0.042047634689965
Buenaventura	CO	0.141222887382309	0.148229691098739	0.540348341345583	0.0649882528652313	0.105210827308137
Buenos Aires	AR	0.160746784262493	0.196482653873748	0.597106581067375	0.0296235660414092	0.016040414754975
Buga	CO	0.0878185310995256	0.193571413213566	0.545204554095485	0.0546567436003631	0.118748757991061
Cabo Frio	BR	0.140901015698511	0.168736377092363	0.549137830992629	0.0570716844442139	0.0841530917722837
Cachoeiro de Itapemirim	BR	0.1214458385624	0.179559755146642	0.546467153286357	0.100714352059153	0.0518129009454482
Cajamarca	PE	0.373944072566039	0.114868923984035	0.414709850830652	0.0811001087823241	0.0153770438369496
Calama	CL	0.0957450238766109	0.255749905879217	0.524881249783608	0.0777958693607778	0.0458279510997856
Cali	CO	0.0964352305015148	0.206762769507003	0.513491468491121	0.0476962389858684	0.135614292514492
Campeche	MX	0.0942988772975181	0.13418577997207	0.693925548127946	0.0516240356940627	0.0259657589084035
Campina Grande	BR	0.0983411426697163	0.169018353849659	0.620290815716395	0.0487645242821343	0.0635851634820951
Campinas	BR	0.157596031610938	0.199167513061567	0.557821146893583	0.0514950521955586	0.033920256238353
Campo Grande	BR	0.14097432787548	0.195067717808773	0.551930462906812	0.0647260966242167	0.047301394784718
Campos dos Goytacazes	BR	0.181936423703241	0.164403516986629	0.521669007855991	0.0702356797253005	0.0617553717288383
Cancun	MX	0.141489113900041	0.135264208449312	0.589622288949084	0.0709498247792384	0.0626745639223258
Caraguatatuba	BR	0.16092425936737	0.195873522109088	0.514252714207481	0.0664778819089658	0.0624716224070949
Cartagena	CO	0.16657960424972	0.176314203130638	0.549103635335732	0.039742142860147	0.0682604144237627
Cartago	CO	0.0888959278097058	0.1990114402532	0.5541240702681	0.0501834588283295	0.107785102840665
Caruaru	BR	0.136746614209952	0.146728140740027	0.58766162478029	0.0510493917055389	0.0778142285641931
Cascavel	BR	0.106935388263189	0.217901600474215	0.513692946058091	0.0846473029045643	0.0768227622999407
Castanhal	BR	0.147889975536635	0.135996892163742	0.516095047974628	0.0759326113688198	0.124085472956175
Catamarca	AR	0.182825258875529	0.154623448393552	0.604394161458648	0.0387715057232088	0.0193856255490616
Catanduva	BR	0.159529125228334	0.195859549421555	0.565658615790542	0.0582504566673432	0.0207022528922265
Caxias	BR	0.139408146589784	0.115197424877006	0.590469549828531	0.0781012249040595	0.0768236538006205
Caxias do Sul	BR	0.108812617541613	0.249046259563928	0.525976555659867	0.0515469024107151	0.0646176648238771
Celaya	MX	0.0811693183438763	0.112300117543292	0.688189838604496	0.0643521225154285	0.0539886029929071
Chapeco	BR	0.104057970207459	0.225751932973345	0.512777293644571	0.080636791933985	0.0767760112406396
Chetumal	MX	0.103592278576356	0.137750685870923	0.636996227437382	0.0689062984562207	0.0527545096591176
Chiclayo	PE	0.223425747423644	0.22923149737966	0.462351407804999	0.0667896228272792	0.0182017245644176
Chihuahua	MX	0.0895045077655731	0.152823473865639	0.610002009917607	0.0633975633045604	0.0842724451466202
Chillan	CL	0.0680415307450364	0.267648946324234	0.586329832063199	0.0579574276086725	0.0200222632588577
Chilpancingo	MX	0.0973819067093945	0.119877012383324	0.531842160299537	0.0865407986051272	0.164358122002617
Chimbote	PE	0.277079434657004	0.174826812422447	0.477474024165713	0.0558000869271873	0.0148196418276491
Chincha Alta	PE	0.298079472976244	0.207810327000343	0.417379573321915	0.063119977959595	0.0136106487419032
Ciudad del Carmen	MX	0.137153053760083	0.123883410500253	0.619680765825324	0.0663038167103335	0.0529789532040064
Ciudad Valles	MX	0.0893873567064305	0.155082906504325	0.661553348761076	0.0508307590442953	0.0431456289838733
Coatzacoalcos	MX	0.127267173314064	0.143811893206656	0.63253957594217	0.0544374945626089	0.0419438629745014
Colima	MX	0.0842989646821054	0.149821462804219	0.63995797959097	0.0579743317301926	0.0679472611925135
Colon	PA	0.175671140939597	0.160906040268456	0.552684563758389	0.0526845637583893	0.0580536912751678
Comodoro Rivadavia	AR	0.188559272255672	0.223943833186305	0.509237746502612	0.0397386051143459	0.0385205429410645
Concepcion	CL	0.0726102733076388	0.277862906153111	0.580871382253887	0.045903050391171	0.0227523878941928
Concordia	AR	0.155560722045059	0.229595123472432	0.548363053380508	0.031911095636447	0.034570005465554
Conselheiro Lafaiete	BR	0.102733118100782	0.183808854144812	0.628845674584707	0.0561483595748617	0.0284639935948378
Copiapo	CL	0.0773026426744362	0.264208395780061	0.572316410731524	0.0573423008490025	0.028830249964977
Cordoba	AR	0.128456323947409	0.192575652982605	0.63365689295135	0.0353877080447767	0.00992342207385942
Cordoba	MX	0.102971779868925	0.134659949562995	0.682171801379039	0.0510803720983059	0.0291160970907347
Corrientes	AR	0.180618896378487	0.221034004175839	0.521775856246206	0.0519605957061283	0.0246106474933402
Criciuma	BR	0.122292318663922	0.214401339597578	0.554763915390225	0.0593117005663874	0.0492307257818873
Cuauhtemoc	MX	0.089857963304545	0.129938726853358	0.586253115264298	0.105245175411237	0.0887050191665633
Cuautla	MX	0.0953348685839574	0.135854706949586	0.656714471527475	0.0557357685482053	0.0563601843907767
Cucuta	CO	0.107635733483131	0.194697717953492	0.566621241597906	0.0477946162165849	0.0832506907488861
Cuernavaca	MX	0.0910649486541945	0.133637219484735	0.670085937192027	0.0424262476848548	0.0627856469841887
Cuiaba	BR	0.148468748781362	0.16584954901061	0.515497791899402	0.0779761730621857	0.0922077372464396
Culiacan	MX	0.0919527461738465	0.149857101814141	0.538603756601074	0.0920084868498272	0.127577908561112
Curico	CL	0.0742315454273936	0.26137050106104	0.582753580616677	0.0511974384585023	0.0304469344363874
Curitiba	BR	0.106929302579495	0.206408118378016	0.545394714992644	0.0611394022075641	0.0801284618422814
Cusco	PE	0.233127876331354	0.129660060800163	0.439721193247921	0.184904734890844	0.0125861347297177
David	PA	0.117943041731671	0.181193422950279	0.620538096703246	0.0576325457999001	0.0226928928149045
Delicias	MX	0.118186328670644	0.133919658165569	0.624730411211054	0.0666792378436305	0.0564843641091035
Divinopolis	BR	0.115409870732609	0.193649611148398	0.574213602552464	0.0636874730386424	0.0530394425278859
Dourados	BR	0.128024980483997	0.17423887587822	0.532864949258392	0.0907103825136612	0.0741608118657299
Duitama	CO	0.0665371163456966	0.229544954128675	0.612110651202207	0.0640691581546581	0.0277381201687627
Durango	MX	0.099225980403834	0.129528393764367	0.631639140081938	0.0846270679260418	0.0549794178238197
Ensenada	MX	0.117360885855043	0.149506620712171	0.622356716784304	0.0748655214507388	0.0359102551977433
Feira de Santana	BR	0.128305483128567	0.173616690031842	0.52403403423199	0.0657498150326768	0.108293977574924
Florencia	CO	0.114449467645888	0.166508312217746	0.536410574210972	0.0672124423703623	0.115419203555031
Florianopolis	BR	0.107379296092068	0.245865250662558	0.53405066810597	0.0695478467696137	0.0431569383697907
Formosa	AR	0.196960049968228	0.187159586968188	0.522375619721274	0.0608298199808842	0.0326749233614263
Fortaleza	BR	0.140843022167445	0.176421555388489	0.484194576076925	0.0657980022655621	0.132742844101579
Foz do Iguacu	BR	0.116352201257862	0.199816561844864	0.513888888888889	0.0817610062893082	0.0881813417190776
Franca	BR	0.140222819823281	0.180849020361122	0.607952362658471	0.0481175566653861	0.0228582404917403
Fresnillo	MX	0.114102200762247	0.122774740904048	0.593038986139743	0.086273543884005	0.0838105283099568
Fusagasuga	CO	0.0793757247178942	0.187780225427941	0.661920970918215	0.0402756247184947	0.0306474542174552
Garanhuns	BR	0.135410092367545	0.126863876976877	0.631990797396216	0.0551608954353377	0.0505743378240248
Girardot	CO	0.114726319369641	0.168376652997525	0.652336031397385	0.0305533222855044	0.0340076739499453
Goiania	BR	0.144815106215578	0.175389457120378	0.505397324940991	0.0709834775767113	0.103414634146341
Governador Valadares	BR	0.123418400171563	0.17746086210594	0.558331546214883	0.0666952605618701	0.0740939309457431
Guadalajara	MX	0.107891058009948	0.140796589458273	0.647496034093094	0.050746638108174	0.0530696803305109
Guanajuato	MX	0.0901544288786642	0.129383359214897	0.669954799180652	0.0692808988435561	0.0412265138822302
Guarapari	BR	0.108810132316032	0.190479425844222	0.535002621620643	0.089668265927216	0.0760395542918875
Guarapuava	BR	0.120384420839656	0.193390659248019	0.553026471084134	0.0746922947226438	0.0585061541055471
Guaratingueta	BR	0.172612540991752	0.175096889595548	0.574381397197655	0.0389545861075226	0.0389545861075226
Guaymas	MX	0.120410102050165	0.15312892293073	0.621996523158173	0.0644192676859878	0.0400451841749434
Hermosillo	MX	0.125306645269587	0.175494599078753	0.596769701127384	0.0611692393090512	0.0412598152152243
Hidalgo del Parral	MX	0.070723059216104	0.133985417569568	0.620350299018323	0.0722872686673499	0.102653955528656
Huancayo	PE	0.213494577605686	0.21968013215041	0.430834900365867	0.118958809995214	0.0170315798828224
Huanuco	PE	0.217040868474283	0.25660265988645	0.407245428413454	0.0990798239224288	0.0200312193033853
Huaraz	PE	0.297220770966571	0.174858974862099	0.461111714051068	0.0662732769929832	0.00053526312727947
Ibague	CO	0.0919293175504222	0.212242609039358	0.595552265751929	0.0498822133594977	0.0503935942987937
Ica	PE	0.314193269471595	0.196319952401573	0.409558830538207	0.0738094052722989	0.00611854231632656
Iguala	MX	0.10196168801888	0.096531129528515	0.625850691214717	0.0551642893985701	0.120492201839318
Ilheus	BR	0.133558648900292	0.141487023554207	0.576504003663506	0.0551713727239863	0.0932789511580095
Imperatriz	BR	0.140587894592086	0.135991334694322	0.539541491498578	0.0777357825545683	0.106143496660445
Ipatinga	BR	0.160489909887042	0.190823708592461	0.526653128569615	0.0635232897575835	0.0585099631932986
Iquique	CL	0.0871725712573844	0.263039171736708	0.559294453155554	0.0595910115258455	0.0309027923245079
Iquitos	PE	0.325162444783951	0.220320545194357	0.382148785305774	0.0619226560771083	0.01044556863881
Irapuato	MX	0.095973990953887	0.125688583107494	0.65519413941985	0.0758484262839116	0.0472948602348574
Itabira	BR	0.137894884316817	0.167298872764932	0.573873754197499	0.0561488303646288	0.064783658356124
Itabuna	BR	0.161757662835249	0.162835249042146	0.526221264367816	0.0486111111111111	0.100574712643678
Itajai	BR	0.131260159946983	0.201328110643079	0.530952429725307	0.0773361838243965	0.0591231158602354
Itapetininga	BR	0.158344408581735	0.179039301310044	0.574520599962028	0.0588570343649136	0.0292386557812797
Jaragua do Sul	BR	0.115842765861752	0.235651544485016	0.527677840757258	0.0904663176049271	0.0303615312910478
Jau	BR	0.193690354289293	0.211176533446397	0.529589169253542	0.0506656974778637	0.0148782455329036
Jequie	BR	0.133039276077519	0.151160524227869	0.560738423430514	0.0641778071733627	0.0908839690907354
Ji-Parana	BR	0.13671429320187	0.129552129040086	0.58662812401406	0.0993149528774065	0.0477905008665774
Joao Pessoa	BR	0.143477391805222	0.154937282050541	0.550380543016407	0.0487359630751845	0.102468820052646
Joinville	BR	0.129810736649546	0.22029128262858	0.531485259973264	0.0647998311405052	0.0536128896081053
Juarez	MX	0.0976521144911825	0.127386046413807	0.628948557259793	0.0524274119341682	0.093585869901049
Juazeiro do Norte	BR	0.158338625492609	0.15905644507019	0.542535592775255	0.0575204564160233	0.0825488802459234
Juiz de Fora	BR	0.157841288263456	0.187533246288505	0.565984815513323	0.0461337588858262	0.0425068910488902
Jujuy	AR	0.231780052342704	0.189539657425164	0.488907997230748	0.0629736229176545	0.0267986700837295
Juliaca	PE	0.23594114442237	0.133676544991756	0.437685117297559	0.169410774101369	0.0232864191869464
Jundiai	BR	0.130205382762306	0.21711283655599	0.573795210975072	0.0521946153094808	0.0266919543971514
La Paz	MX	0.09235548033477	0.178186445977531	0.605371460590866	0.0569706578518344	0.0671159552449989
La Piedad	MX	0.0878614067856945	0.118237354776768	0.676215585262619	0.0590356428645005	0.0586500103104178
La Rioja	AR	0.245351686554907	0.169704840735331	0.518488444402299	0.0428672753157372	0.0235877529917259
La Serena-Coquimbo	CL	0.0830553788859194	0.279044546699778	0.572105373451552	0.0442934700862364	0.0215012308765142
Lages	BR	0.120807972143816	0.210076247470326	0.585612830166582	0.0549248879240385	0.0285780622952375
Leon	MX	0.0920190429784009	0.125747532810564	0.686993669409475	0.0475168225446589	0.0477229322569009
Lima	PE	0.250132964582709	0.238134347549097	0.454507848909418	0.0511344866013736	0.00609035235740194
Limeira	BR	0.128731343283582	0.194324430479183	0.600942655145326	0.0558719560094266	0.0201296150824823
Linhares	BR	0.124924205211142	0.18089075858699	0.492496555361891	0.100318104092305	0.101370376747672
Londrina	BR	0.116039173014146	0.204918389553863	0.556866158868335	0.0767791077257889	0.0453971708378673
Los Angeles	CL	0.0800227091968479	0.304845708634232	0.522038681125041	0.0697174502076894	0.0233754508361896
Los Mochis	MX	0.0996076753546089	0.161090016976347	0.582485921790085	0.0802472059942342	0.0765691798847249
Macae	BR	0.159512476911724	0.163547821645912	0.495837508664097	0.0933601649234335	0.0877420278548328
Macapa	BR	0.192956256882631	0.164034716951548	0.455395215356218	0.0728889253990901	0.114724885410513
Maceio	BR	0.145687234593919	0.127198936692741	0.556445039773341	0.0469043296868852	0.123764459253114
Manaus	BR	0.164586572355062	0.203832331966845	0.464418433422639	0.055522946154272	0.111639716101182
Manizales	CO	0.07465308137797	0.239587514150794	0.589696486503628	0.0391946905019831	0.0568682274656247
Manzanillo	MX	0.0998250905954876	0.133488855130177	0.597864597917551	0.0756911954066273	0.0931302609501572
Mar del Plata	AR	0.135328119687181	0.213100058730797	0.601125158418596	0.0259342833297271	0.0245123798336991
Maraba	BR	0.140372508825834	0.112758049419921	0.460616017506169	0.11225699479405	0.173996429454026
Marilia	BR	0.130456472935894	0.195185831878274	0.598029433774009	0.0525068595659766	0.0238214018458468
Maringa	BR	0.118754965864479	0.197192796916331	0.558095305149768	0.0798112443380091	0.0461456877314127
Matamoros	MX	0.0930647606470798	0.130147845316696	0.649681838369529	0.0668384236725404	0.0602671319941545
Mazatlan	MX	0.0913960212544957	0.159456920525962	0.611954135335156	0.071227255772086	0.0659656671123008
Medellin	CO	0.0891485994222988	0.261214715725994	0.541399870666778	0.0447981433433992	0.0634386708415294
Mendoza	AR	0.100065334186365	0.210735617116316	0.621174118498605	0.0439975111570652	0.0240274190416493
Merida	MX	0.11251786212304	0.131460575102143	0.696835434229705	0.038079926640505	0.0211062019046071
Mexicali	MX	0.122872032405046	0.146621841838892	0.629186026485251	0.0723335884545741	0.028986510816237
Mexico City	MX	0.0904551072867115	0.137026567563932	0.689032503276671	0.041975490841981	0.0415103310307045
Minatitlan	MX	0.101574483446477	0.148165821459556	0.66578505702554	0.0487658845309697	0.0357087535374565
Mogi Guacu	BR	0.139475811107262	0.186006234845861	0.601316245237271	0.0483777854751184	0.0248239233344879
Monclova	MX	0.0808018275331018	0.128781462460113	0.695894596902784	0.05409165154302	0.0404304615609815
Monteria	CO	0.167311662665073	0.185430170946577	0.562623101380484	0.0373430603517721	0.0472920046560933
Monterrey	MX	0.0977300568891216	0.157443375122451	0.643964529174298	0.054991745957502	0.0458702928566272
Montes Claros	BR	0.175911559348332	0.195500387897595	0.500678820791311	0.0710822342901474	0.0568269976726144
Morelia	MX	0.0821138329089624	0.156564740897536	0.623079803919802	0.0780834792871623	0.0601581429865376
Mossoro	BR	0.137045371275359	0.161029750125112	0.524486523258707	0.0550401525429061	0.122398202797917
Natal	BR	0.137315254902366	0.174862026143134	0.522097727501624	0.0478713358884416	0.117853655564435
Navojoa	MX	0.0976641960515239	0.149870927818901	0.637312718022977	0.0730002603242966	0.0421518977823018
Neiva	CO	0.119865821560306	0.206234879587392	0.550878241279078	0.0642896467993417	0.0587314107738834
Neuquen-Plottier-Cipolletti	AR	0.123129276941164	0.259273593419893	0.532919272727004	0.0522536322625541	0.032424224649384
Nogales	MX	0.103057679411868	0.153571837426438	0.585180174039327	0.0791159736436423	0.0790743354787252
Nova Friburgo	BR	0.119863909971212	0.176262758440199	0.616199947657681	0.0620256477361947	0.0256477361947134
Nuevo Laredo	MX	0.0976955831972664	0.116606276597524	0.615760409466586	0.0695021804393986	0.100435550299225
Oaxaca de Juarez	MX	0.110271678702408	0.142685916496882	0.636423328427904	0.0699461155888015	0.0406729607840047
Obregon	MX	0.116582154677129	0.161992466139933	0.591447871679131	0.0601579631262698	0.0698195443775374
Ocotlan	MX	0.112846098701246	0.121350627545273	0.637382102371316	0.0786352263793918	0.0497859450027737
Orizaba	MX	0.101071151653571	0.113746386560607	0.717397543695408	0.0545978920367434	0.0131870260536701
Osorno	CL	0.0700930612853949	0.252288290828973	0.598048528859654	0.0514899617224676	0.0280801573035106
Ourinhos	BR	0.138511006678209	0.195152114766263	0.595349987632946	0.049468216670789	0.0215186742517932
Pachuca de Soto	MX	0.0895780022199832	0.143347645984133	0.664556828667298	0.0722218824844427	0.0302956406441441
Palmas	BR	0.123470774807431	0.181694608065247	0.469868599909379	0.119619392840961	0.105346624376982
Palmira	CO	0.0848089708411517	0.19090456880846	0.568013993763173	0.0491469693228558	0.10712549726436
Panama City	PA	0.133681972017833	0.192436638929874	0.574060514721644	0.0445111281387754	0.0553097461918738
Parana	AR	0.16607105748751	0.256531079293405	0.528599630226732	0.0303195372259647	0.0184786957663876
Paranagua	BR	0.15531392276658	0.177954766928297	0.550391926627504	0.0603395671673901	0.0559998165102289
Parauapebas	BR	0.164028993902683	0.0927877701355171	0.413754042521037	0.141460537296499	0.187968656144264
Parnaiba	BR	0.1757615875419	0.151737369411381	0.561157522956535	0.0653937799267057	0.0459497401634796
Parobe	BR	0.132665832290363	0.205077775791168	0.564813159306276	0.0543536563561595	0.0430895762560343
Passo Fundo	BR	0.128541912632822	0.215909090909091	0.535271546635183	0.0644923258559622	0.0557851239669422
Passos	BR	0.195585932933766	0.195071546459648	0.538501883744703	0.0354204252518616	0.0354202116100213
Pasto	CO	0.0810517518656031	0.229414565625724	0.568083249173808	0.0628706871967771	0.0585797461380878
Patos de Minas	BR	0.169179070258635	0.166716273162796	0.555422487535105	0.0633519490918949	0.0453302199515694
Pelotas	BR	0.146711124583207	0.230736586844498	0.544104274022431	0.0423764777205214	0.0360715368293422
Pereira	CO	0.0864591641047216	0.236569633122598	0.555566398330893	0.0496614288156843	0.0717433756261031
Petrolina	BR	0.154411455289398	0.173938646324421	0.496815651221752	0.0861243173162095	0.0887099298482193
Petropolis	BR	0.109688810417126	0.189877142646951	0.615022438019569	0.0704038843522401	0.0150077245641139
Piedras Negras	MX	0.090971147262627	0.120168470288269	0.672836474649225	0.0595571612157465	0.0564667465841326
Piracicaba	BR	0.154315340042696	0.226059774321439	0.536291552302531	0.0500914913083257	0.0332418420250076
Pisco	PE	0.213492916686301	0.194977956679486	0.4846161886107	0.0905563816854951	0.016356556338018
Piura	PE	0.226276774998661	0.183433074847436	0.547045269482979	0.036776593555922	0.00646828711500213
Playa del Carmen	MX	0.170785546448385	0.109406456285036	0.52482169582525	0.121303637134498	0.0736826643068301
Pocos de Caldas	BR	0.124306175865745	0.200888838686961	0.602001948203997	0.0476452405122918	0.025157796731005
Ponta Grossa	BR	0.113298408641858	0.211318147451985	0.577709673219925	0.0589644745273026	0.0387092961589305
Popayan	CO	0.0824375380268213	0.259692468482675	0.525070126066997	0.0540412763388169	0.07875859108469
Porto Alegre	BR	0.130163127478659	0.220743810353964	0.539615219311302	0.0405519147467508	0.0689259281093239
Porto Seguro	BR	0.121632869572982	0.119312557410951	0.489420954226641	0.0676690358293082	0.201964582960118
Porto Velho	BR	0.169052878368547	0.172372224570577	0.451905270256933	0.101808875806994	0.104860750996949
Posadas	AR	0.148517426738339	0.192561123634472	0.592249002947806	0.0456043003294607	0.021068146349922
Pouso Alegre	BR	0.145994729297099	0.201617465991999	0.550634346455669	0.0670203428972024	0.0347331153580307
Poza Rica de Hidalgo	MX	0.108554503476124	0.127861910739155	0.678892122408348	0.0495312301733218	0.0351602332030507
Presidente Prudente	BR	0.15391610776401	0.198476753438672	0.565874730021598	0.0512674775491645	0.0304649312265545
Pucallpa	PE	0.553474744356697	0.0918920579928604	0.280058391899687	0.0679699417615657	0.00660486398919005
Puebla de Zaragoza	MX	0.101261785091837	0.127125171242883	0.688855078379597	0.0558850903990921	0.0268728748865905
Puerto Montt	CL	0.0716076611313541	0.275143458521079	0.547417439146523	0.0702173982087084	0.0356140429923358
Puerto Vallarta	MX	0.139927720468592	0.13547148279111	0.605687482160515	0.0655475906087933	0.0533657239709905
Puno	PE	0.241322893050383	0.129699850709994	0.460094286619707	0.156840957418871	0.0120420122010454
Punta Arenas	CL	0.0597111351956266	0.270911891648326	0.589492406089811	0.0555168779608318	0.0243676891054054
Queretaro	MX	0.106466497004634	0.144013126974265	0.653783556689547	0.0659323760618344	0.0298044432697188
Quibdo	CO	0.170644651308125	0.131381932868113	0.470084817910741	0.0728213114750953	0.155067286437926
Quillota	CL	0.0766684738238505	0.271655198310141	0.591781238886294	0.0407290752991509	0.0191660136805629
Rancagua	CL	0.0773939175524514	0.245571599871032	0.593394517166285	0.0548386677649529	0.0288012976452794
Rawson-Trelew	AR	0.185003399789599	0.249886906429842	0.491914559504296	0.0440675093083413	0.0291276249679215
Recife	BR	0.131664978680315	0.159600754895029	0.581042986904365	0.05522599875095	0.0724652807693405
Resende	BR	0.131569965870307	0.184129692832765	0.564846416382253	0.0656996587030717	0.0537542662116041
Resistencia	AR	0.183566056508852	0.22013526428579	0.519672176164638	0.0574646749730151	0.0191618280677042
Reynosa	MX	0.0994835763550997	0.134370056398967	0.638328314048114	0.0779781141957719	0.0498399390020478
Ribeirao Preto	BR	0.0972942127538161	0.216272766180037	0.576014075800086	0.0792714822388131	0.0311474630272481
Rio Branco	BR	0.169850198365069	0.16913853819624	0.501058583532805	0.0636718898324563	0.0962807900734296
Rio Claro	BR	0.160482958118476	0.190290529493146	0.577034335303735	0.0386114954093825	0.033580681675261
Rio Cuarto	AR	0.147710958685596	0.210878928058702	0.59036528951986	0.0392407082469293	0.0118041154889137
Rio das Ostras	BR	0.141848055896809	0.161066707379204	0.54181596333886	0.0731788494822501	0.0820904239028764
Rio de Janeiro	BR	0.166797676019852	0.172336992934198	0.564962854780175	0.0517093620153554	0.044193114250419
Rio Gallegos	AR	0.161930656977955	0.246943975176217	0.494709588051691	0.0632725377394892	0.0331432420546478
Rio Grande	BR	0.149203874846899	0.238726199755038	0.533459525665293	0.0443157777530342	0.034294621979735
Rio Verde	BR	0.157924373864853	0.131604987434292	0.530152959767012	0.0879763863600747	0.0923412925737693
Rio Verde	MX	0.0765116860843095	0.12415885359463	0.710515168920756	0.0602197485837867	0.0285945428165173
Riohacha	CO	0.235123182958253	0.136566221079355	0.451091179476921	0.0738531602652829	0.103366256220188
Rondonopolis	BR	0.128475677992276	0.173885510126143	0.496991920106228	0.0987186053167446	0.101928286458608
Rosario	AR	0.146792458535553	0.223794620583299	0.556039370435887	0.0530986831163726	0.0202748673288883
Salamanca	MX	0.095977688979123	0.122705809879231	0.659876703443973	0.0725803341651388	0.0488594635325347
Salta	AR	0.188393149340024	0.194011126868114	0.544125668157522	0.0412894076579034	0.0321806479764372
Saltillo	MX	0.0805193714563615	0.151768708582762	0.674427432608789	0.0632329530169088	0.0300515343351788
Salvador	BR	0.140325126101398	0.180549082370076	0.501953166331113	0.0527879526868747	0.124384672510539
San Antonio	CL	0.0688793065865975	0.243665889147543	0.616569391015903	0.0401573513352421	0.0307280619147145
San Carlos de Bariloche	AR	0.0982496566846345	0.262606318583808	0.557346946371363	0.0430945329741607	0.0387025453860346
San Cristobal de las Casas	MX	0.155592134175415	0.129441212484498	0.622364248685655	0.0601031919293007	0.0324992127251317
San Francisco del Rincon	MX	0.104719097770225	0.118921340141147	0.663362820093389	0.0644966819489555	0.0485000600462831
San Jose	CR	0.0704188098533948	0.253238972222797	0.582305342029378	0.0559649058941109	0.0380719700003201
San Juan	AR	0.20476277209297	0.190589456454159	0.526506150399132	0.0642715839819474	0.0138700370717913
San Juan Bautista Tuxtepec	MX	0.0975425846271386	0.140536010242741	0.649496598067336	0.0678612763435264	0.0445635307192576
San Juan del Rio	MX	0.0921821198845406	0.136741651428105	0.66378272540184	0.0786248263134421	0.0286686769720721
San Luis	AR	0.167219653379702	0.219785475041946	0.54898100139471	0.0420432392948195	0.0219706308888231
San Luis Potosi	MX	0.0961978850519885	0.147363222968886	0.646385940268377	0.0618234240451515	0.0482295276655972
San Luis Rio Colorado	MX	0.0939910035022866	0.13419559185002	0.659620159906251	0.0665375730451882	0.0456556716962547
San Miguel	SV	0.131904663712668	0.130074937105644	0.612965345801413	0.0442712100489306	0.0807838433313456
San Nicolas de los Arroyos	AR	0.133537465238876	0.214469882959231	0.587372520735915	0.0415014332855373	0.023118697780441
San Rafael	AR	0.137376400791035	0.205405405405405	0.59116677653263	0.047462096242584	0.0185893210283454
San Salvador	SV	0.149383895113029	0.166078099190735	0.536685003589629	0.0464658589697432	0.101387143136863
Santa Ana	SV	0.140809810112826	0.141452091532921	0.566199486940591	0.0509477523830206	0.100590859030642
Santa Cruz do Sul	BR	0.0645092612305727	0.242495209708325	0.599318714072813	0.0387481371087928	0.0549286778794976
Santa Fe	AR	0.161578521513997	0.21863623012977	0.53643155222789	0.0470038953784757	0.0363498007498678
Santa Maria	BR	0.120403321470937	0.23210755239225	0.545670225385528	0.0595096876235666	0.0423092131277185
Santa Marta	CO	0.14418223386826	0.180438160845798	0.56109105277877	0.050623936113154	0.063664616394018
Santa Rosa	AR	0.160329687406324	0.261570093043265	0.522805062426577	0.0356479408965698	0.0196472162272649
Santarem	BR	0.187753473729031	0.161664884169372	0.536462070002592	0.0669155409915151	0.0472040311074893
Santiago	CL	0.0809766103652635	0.258938501834292	0.596032792410222	0.0380203139336357	0.0260317814565876
Santiago del Estero	AR	0.185493785002049	0.191367299549242	0.552588444201612	0.0497882802895779	0.0207621909575195
Santo Domingo Tehuantepec	MX	0.114874792448283	0.136395359974641	0.663506823124669	0.0531237539479522	0.0320992705044549
Santos	BR	0.133330741293457	0.181925123344339	0.610477008127863	0.0449544692374873	0.0293126579968542
Sao Carlos	BR	0.143243428505675	0.211024999090522	0.559459668585948	0.0570703429764141	0.0292015608414412
Sao Jose do Rio Preto	BR	0.197166176868657	0.188575427972986	0.529522942889495	0.0616966835886202	0.023038768680242
Sao Jose dos Campos	BR	0.153040285127984	0.212153940310329	0.543795226266336	0.0552255463152968	0.0357850019800554
Sao Luis	BR	0.154704409659061	0.156753280092647	0.496566281834892	0.0533829467757429	0.138593081637658
Sao Paulo	BR	0.143397583750568	0.194575442523442	0.57600595450037	0.0499354336678547	0.0360855855577657
Sertaozinho	BR	0.174885283182648	0.177153942706957	0.562896177536711	0.0567070282256769	0.0283575683480072
Sete Lagoas	BR	0.12428787273264	0.193529701663524	0.544873533089498	0.0632392423794645	0.074069650134873
Sincelejo	CO	0.128844887442672	0.158014609906681	0.600179043483675	0.0485331769110604	0.0644282822559121
Sobral	BR	0.18176087304207	0.164014801658699	0.488576293488383	0.078454761771466	0.0871932700393824
Sogamoso	CO	0.0628109048201574	0.217175228615456	0.625235636842029	0.0646877507608956	0.0300904789614623
Sorocaba	BR	0.166995578944723	0.189189677711503	0.559177320934491	0.0540532179731731	0.03058420443611
Sullana	PE	0.279543377541511	0.161304613914537	0.466385397641711	0.0812393315595374	0.0115272793427039
Tacna	PE	0.223711484501612	0.193931094726502	0.436520098693522	0.119187454590788	0.0266498674875771
Talca	CL	0.0800770846471033	0.283799275852745	0.560533304977713	0.0510942376133853	0.0244960969090541
Tampico	MX	0.097016883973918	0.155500907977523	0.656490710693217	0.0511661579199214	0.039825339435421
Tandil	AR	0.136416394606116	0.260116912762152	0.555142098099628	0.0352578697284644	0.0130667248036396
Tapachula	MX	0.134457057647689	0.131627088287792	0.639222565549985	0.0571440434341694	0.0375492450803652
Tarapoto	PE	0.251212273288859	0.1755830577452	0.468382418467899	0.0895807320999246	0.0152415183981182
Tatui	BR	0.18939430268195	0.173285388769593	0.556995836627855	0.0532394996244809	0.0270849722961207
Taubate	BR	0.15540377673771	0.190658550765454	0.567075671338491	0.047790568435401	0.0390714327229443
Tecoman	MX	0.0965160304177192	0.112981764468088	0.603449512286184	0.0736133975805953	0.113439295247413
Tehuacan	MX	0.115271744494744	0.127291371532787	0.664128867314552	0.0602967946124256	0.0330112220454914
Teixeira de Freitas	BR	0.134009489734261	0.173141312130878	0.482283155129658	0.0832263863684403	0.127339656636763
Temuco	CL	0.0802118498264962	0.28308619716006	0.555432911240501	0.0564129420307881	0.024856099742154
Teofilo Otoni	BR	0.15290674964405	0.179917610474606	0.564408243269895	0.0615705901313446	0.0411968064801047
Tepic	MX	0.104761197929459	0.173998440699022	0.60540201172871	0.0714505062179583	0.04438784342485
Teresina	BR	0.143248446939525	0.161171967463393	0.541215093758485	0.0665208003530014	0.0878436914855956
Teresopolis	BR	0.134428736919138	0.179287347647011	0.594045840101459	0.0729173273081338	0.0193207480242579
Teziutlan	MX	0.113237324177429	0.132134505875502	0.679046386333245	0.0492798500736871	0.0263019335401368
Tianguistenco	MX	0.106165145782328	0.102381482305809	0.698197195637659	0.0627643000222568	0.0304918762519475
Tijuana	MX	0.1223881788607	0.133247996155659	0.58228581322865	0.0776732246079714	0.0844047871470191
Tlaxcala	MX	0.0957615274755178	0.124430449831883	0.686279044934641	0.0709383450736669	0.0225906326842919
Toledo	BR	0.128567470213355	0.199778331947908	0.529232474369632	0.0944860072042117	0.0479357162648933
Toluca	MX	0.104548323403758	0.124625844209336	0.670236635154357	0.0707616214008027	0.0298275758317461
Torreon	MX	0.0959089438991164	0.137477737064163	0.62472031896797	0.0682595606813041	0.0736334393874466
Trujillo	PE	0.232366216071177	0.233322832318782	0.453935859721628	0.0618886846763518	0.0184864072120603
Tubarao	BR	0.133032127945272	0.203469532076351	0.564513117477577	0.0752038978306936	0.0237813246701073
Tucuman	AR	0.204740781813141	0.170501802051566	0.561408372608816	0.0397837538120322	0.0235652897144441
Tula de Allende	MX	0.0894560911611226	0.146233501228506	0.652871058243768	0.0793348386070565	0.0321045107595473
Tulancingo de Bravo	MX	0.0800012387890985	0.143150979736628	0.68216720104513	0.0622481165794714	0.032432463849672
Tulua	CO	0.0927085386679171	0.193444303911239	0.534115014972415	0.0474308762608766	0.132301266187553
Tumbes	PE	0.281048999490725	0.152173804043844	0.469968099559948	0.0752728507245187	0.021536246180964
Tunja	CO	0.0672313124908668	0.223538676503942	0.596743365103995	0.0731516155696075	0.0393350303315881
Tuxtla Gutierrez	MX	0.144446366488658	0.158449607581537	0.618112589299868	0.0520847671974007	0.0269066694325361
Uberaba	BR	0.186815861071264	0.182126430279026	0.541747369889817	0.052768684517749	0.0365416542421439
Uberlandia	BR	0.157195008990356	0.189832724895113	0.534735465591457	0.0635863346591838	0.0546504658638915
Uriangato	MX	0.0693338698483761	0.128539506446748	0.706161315800546	0.0518260325291317	0.0441392753751977
Uruapan	MX	0.0769439419862003	0.1368151176728	0.648034656430425	0.0770577163707059	0.0611485675398693
Uruguaiana	BR	0.160764340837927	0.2221961998065	0.54736194895462	0.0394322214165126	0.0302452889844404
Valdivia	CL	0.0775161397193825	0.284184048128522	0.570481921710917	0.0480606230420773	0.0197572673991013
Valledupar	CO	0.160369431560418	0.187932490150681	0.515435428456934	0.0664983391098455	0.0697643107221223
Valparaiso-Vina del Mar	CL	0.0744282869727871	0.273668014240029	0.600253424244253	0.0346346467145357	0.0170156278283956
Varginha	BR	0.145121466688004	0.197308387258623	0.577657330539357	0.0516865853041369	0.0282262302098784
Veracruz	MX	0.115115254151571	0.145548965211777	0.665176721628715	0.0482699774689939	0.025889081538943
Victoria	MX	0.0769449952661842	0.155497470649317	0.602052311413312	0.0583927210584071	0.107112501612779
Villa Mercedes	AR	0.181517469505892	0.203638618978706	0.534835641926814	0.0541658052511888	0.0258424643373992
Villahermosa	MX	0.110827874465714	0.123312111759172	0.651605482807701	0.0726184267861658	0.0416361041812466
Villavicencio	CO	0.105560482197626	0.196463204441344	0.560065595388405	0.0653163262885904	0.0725943916840347
Vitoria	BR	0.0957175393676634	0.190393473525478	0.536186603150743	0.0713827067390987	0.106319677217017
Vitoria da Conquista	BR	0.121780956584318	0.157612569248303	0.545422817526314	0.0775855847321546	0.0975980719089102
Vitoria de Santo Antao	BR	0.12629863515991	0.128335709920554	0.621511509472398	0.0535750662049297	0.0702790792422082
Volta Redonda	BR	0.124953772189349	0.18333949704142	0.610484467455621	0.0484929733727811	0.0327292899408284
Xalapa	MX	0.0890609077843793	0.141276375854685	0.678563927102137	0.0544790205704388	0.0366197686883604
Yopal	CO	0.131771290070166	0.17633839525707	0.480199647395364	0.13504424694424	0.0766464203331602
Zacatecas	MX	0.0938230796226876	0.134097612754145	0.600268801763915	0.0788135619665635	0.0929969438926887
Zamora	MX	0.0780449764275797	0.12452342083794	0.6580629466735	0.0682306679023066	0.071137988158674
Zarate-Campana	AR	0.162509946903951	0.208182805132543	0.560330883570645	0.0440513093141502	0.0249250550787115
