# Supplementary material for: Life expectancy and mortality in 363 cities of Latin America
Source: Nat Med. 2021 Jan 25;27(3):463–70. doi: 10.1038/s41591-020-01214-4 (PMC7960508; doi:10.1038/s41591-020-01214-4)
Supplement: Source Data Extended Data Fig. 1 — Statistical Source Data. [file 41591_2020_1214_MOESM6_ESM.csv]

sex	age	le	iso2	le_country
F	0	80.2582197030292	AR	79.2667708599999
F	20	61.2157704642461	AR	60.5186811799999
F	40	41.8773673341104	AR	41.2080108599999
F	60	23.7991219752741	AR	23.31168382
M	0	73.8500311317263	AR	72.4624640399999
M	20	55.1037292786198	AR	53.97804934
M	40	36.2413761689662	AR	35.4735908999999
M	60	18.995896029795	AR	18.57092934
F	0	79.9594140452412	AR	79.2667708599999
F	20	60.9486250794711	AR	60.5186811799999
F	40	41.6942598382975	AR	41.2080108599999
F	60	23.6919558084253	AR	23.31168382
M	0	73.1559472320027	AR	72.4624640399999
M	20	54.463570026627	AR	53.97804934
M	40	36.0617552499943	AR	35.4735908999999
M	60	19.1235850461107	AR	18.57092934
F	0	78.8618379700492	AR	79.2667708599999
F	20	59.8243489480452	AR	60.5186811799999
F	40	40.6371439864049	AR	41.2080108599999
F	60	22.8436401864256	AR	23.31168382
M	0	71.6989885991046	AR	72.4624640399999
M	20	53.2992334573102	AR	53.97804934
M	40	35.0846160224295	AR	35.4735908999999
M	60	18.1107044572522	AR	18.57092934
F	0	80.8852368605776	AR	79.2667708599999
F	20	61.7368800758623	AR	60.5186811799999
F	40	42.25939314338	AR	41.2080108599999
F	60	23.9333800382765	AR	23.31168382
M	0	74.2411270555226	AR	72.4624640399999
M	20	55.3558937133023	AR	53.97804934
M	40	36.3664882521445	AR	35.4735908999999
M	60	19.0014731570696	AR	18.57092934
F	0	78.9841976732923	AR	79.2667708599999
F	20	60.1562610679314	AR	60.5186811799999
F	40	40.8791926901415	AR	41.2080108599999
F	60	22.9240431546545	AR	23.31168382
M	0	73.4517032455847	AR	72.4624640399999
M	20	54.7054073506664	AR	53.97804934
M	40	35.9552557483613	AR	35.4735908999999
M	60	18.7341687850747	AR	18.57092934
F	0	79.32165132667	AR	79.2667708599999
F	20	60.2726579533311	AR	60.5186811799999
F	40	40.8718302143415	AR	41.2080108599999
F	60	22.8134050313947	AR	23.31168382
M	0	73.1386426087953	AR	72.4624640399999
M	20	54.3534424366893	AR	53.97804934
M	40	35.498978671877	AR	35.4735908999999
M	60	18.2137963101175	AR	18.57092934
F	0	78.879626572959	AR	79.2667708599999
F	20	59.9072257539343	AR	60.5186811799999
F	40	40.6167707415913	AR	41.2080108599999
F	60	22.7842473599292	AR	23.31168382
M	0	72.7232680887917	AR	72.4624640399999
M	20	54.0913557330909	AR	53.97804934
M	40	35.2622431756891	AR	35.4735908999999
M	60	18.2241372747712	AR	18.57092934
F	0	77.9034655251654	AR	79.2667708599999
F	20	59.0781736419099	AR	60.5186811799999
F	40	39.8053573940447	AR	41.2080108599999
F	60	22.0155024412076	AR	23.31168382
M	0	70.7333217229592	AR	72.4624640399999
M	20	52.1418449620872	AR	53.97804934
M	40	33.8231833215969	AR	35.4735908999999
M	60	17.3240025074113	AR	18.57092934
F	0	80.3400202665277	AR	79.2667708599999
F	20	61.36386204595	AR	60.5186811799999
F	40	42.0439839670615	AR	41.2080108599999
F	60	23.8992151063729	AR	23.31168382
M	0	73.4599427144073	AR	72.4624640399999
M	20	54.8741880637229	AR	53.97804934
M	40	36.3479835312608	AR	35.4735908999999
M	60	19.5140234604842	AR	18.57092934
F	0	77.7873848197368	AR	79.2667708599999
F	20	59.4513320372935	AR	60.5186811799999
F	40	40.2032664734784	AR	41.2080108599999
F	60	22.3550418196761	AR	23.31168382
M	0	71.5451092659863	AR	72.4624640399999
M	20	53.5819300573686	AR	53.97804934
M	40	34.9738340561793	AR	35.4735908999999
M	60	18.0511329003927	AR	18.57092934
F	0	79.5640435997866	AR	79.2667708599999
F	20	60.6291444429111	AR	60.5186811799999
F	40	41.2866969838888	AR	41.2080108599999
F	60	23.2924644949252	AR	23.31168382
M	0	73.3892854238384	AR	72.4624640399999
M	20	54.6782331185371	AR	53.97804934
M	40	35.9762342051993	AR	35.4735908999999
M	60	18.9024097589585	AR	18.57092934
F	0	78.0728949059441	AR	79.2667708599999
F	20	59.1975176881923	AR	60.5186811799999
F	40	39.9473793222484	AR	41.2080108599999
F	60	22.3494651456429	AR	23.31168382
M	0	70.6373493368559	AR	72.4624640399999
M	20	52.2868127898877	AR	53.97804934
M	40	33.8718810852209	AR	35.4735908999999
M	60	17.3046470824389	AR	18.57092934
F	0	79.6549941259532	AR	79.2667708599999
F	20	60.6360788147994	AR	60.5186811799999
F	40	41.2914391669253	AR	41.2080108599999
F	60	23.2711286988314	AR	23.31168382
M	0	72.3256328991718	AR	72.4624640399999
M	20	53.7022765666454	AR	53.97804934
M	40	35.0622028650384	AR	35.4735908999999
M	60	18.1314859073446	AR	18.57092934
F	0	77.643036716703	AR	79.2667708599999
F	20	59.0345145807463	AR	60.5186811799999
F	40	39.9201081432687	AR	41.2080108599999
F	60	22.2879332141639	AR	23.31168382
M	0	70.8104033645462	AR	72.4624640399999
M	20	52.8471121392878	AR	53.97804934
M	40	34.7230812497475	AR	35.4735908999999
M	60	18.160031387889	AR	18.57092934
F	0	77.9552559789209	AR	79.2667708599999
F	20	59.0309598369832	AR	60.5186811799999
F	40	39.7117818729634	AR	41.2080108599999
F	60	21.5978656657806	AR	23.31168382
M	0	73.3846880978009	AR	72.4624640399999
M	20	54.8999495358742	AR	53.97804934
M	40	36.5639975057679	AR	35.4735908999999
M	60	19.7428359374924	AR	18.57092934
F	0	81.4755765802599	AR	79.2667708599999
F	20	62.4994678740419	AR	60.5186811799999
F	40	43.1797750659771	AR	41.2080108599999
F	60	25.0775081848436	AR	23.31168382
M	0	74.249954236255	AR	72.4624640399999
M	20	55.3135759176231	AR	53.97804934
M	40	36.3761675218924	AR	35.4735908999999
M	60	19.0570121525864	AR	18.57092934
F	0	78.5067961601733	AR	79.2667708599999
F	20	59.660251149225	AR	60.5186811799999
F	40	40.3674891247398	AR	41.2080108599999
F	60	22.4686768863409	AR	23.31168382
M	0	72.0449697694584	AR	72.4624640399999
M	20	53.4992530217895	AR	53.97804934
M	40	34.779717858479	AR	35.4735908999999
M	60	17.8690297084857	AR	18.57092934
F	0	79.5103370392924	AR	79.2667708599999
F	20	60.5007036759791	AR	60.5186811799999
F	40	41.0845808123883	AR	41.2080108599999
F	60	22.9966044903989	AR	23.31168382
M	0	74.196579854332	AR	72.4624640399999
M	20	55.4056072774696	AR	53.97804934
M	40	36.7527934211144	AR	35.4735908999999
M	60	19.339956070145	AR	18.57092934
F	0	80.6474794481634	AR	79.2667708599999
F	20	61.5873691391052	AR	60.5186811799999
F	40	42.2254688986335	AR	41.2080108599999
F	60	23.8842329076662	AR	23.31168382
M	0	74.7802482512073	AR	72.4624640399999
M	20	56.1221559618079	AR	53.97804934
M	40	37.3615322370764	AR	35.4735908999999
M	60	19.7919450725476	AR	18.57092934
F	0	77.2418627927829	AR	79.2667708599999
F	20	58.6382777188522	AR	60.5186811799999
F	40	39.5132763346806	AR	41.2080108599999
F	60	22.0491947679385	AR	23.31168382
M	0	70.4874209186556	AR	72.4624640399999
M	20	52.2406508478112	AR	53.97804934
M	40	33.7780473122861	AR	35.4735908999999
M	60	17.1502190106511	AR	18.57092934
F	0	80.36628075443	AR	79.2667708599999
F	20	61.3880680675872	AR	60.5186811799999
F	40	42.0583820864266	AR	41.2080108599999
F	60	23.8583060365457	AR	23.31168382
M	0	73.8058788032921	AR	72.4624640399999
M	20	55.0559171203264	AR	53.97804934
M	40	36.549334425529	AR	35.4735908999999
M	60	19.2689043465793	AR	18.57092934
F	0	80.9269884476202	AR	79.2667708599999
F	20	61.8294825964358	AR	60.5186811799999
F	40	42.4150490906852	AR	41.2080108599999
F	60	24.0219060650944	AR	23.31168382
M	0	75.2419375962628	AR	72.4624640399999
M	20	56.3861075827941	AR	53.97804934
M	40	37.7530207873355	AR	35.4735908999999
M	60	20.3677249060453	AR	18.57092934
F	0	79.4770014571062	AR	79.2667708599999
F	20	60.8551274931715	AR	60.5186811799999
F	40	41.6050146967027	AR	41.2080108599999
F	60	23.557693512737	AR	23.31168382
M	0	73.2467259257093	AR	72.4624640399999
M	20	54.7422798494618	AR	53.97804934
M	40	36.2828896077	AR	35.4735908999999
M	60	19.3349284154618	AR	18.57092934
F	0	77.9442422095657	AR	79.2667708599999
F	20	59.1246387615125	AR	60.5186811799999
F	40	39.9424248929994	AR	41.2080108599999
F	60	22.1190256060936	AR	23.31168382
M	0	71.0263530245741	AR	72.4624640399999
M	20	52.7303148073657	AR	53.97804934
M	40	34.4000024414889	AR	35.4735908999999
M	60	17.7221302428873	AR	18.57092934
F	0	79.1833396798519	AR	79.2667708599999
F	20	60.2482589841263	AR	60.5186811799999
F	40	40.9058641813644	AR	41.2080108599999
F	60	22.9712836045928	AR	23.31168382
M	0	71.8410869084432	AR	72.4624640399999
M	20	53.3874600705441	AR	53.97804934
M	40	35.026374194266	AR	35.4735908999999
M	60	18.2263437295676	AR	18.57092934
F	0	78.4764493099751	AR	79.2667708599999
F	20	59.5599455692399	AR	60.5186811799999
F	40	40.3002121259618	AR	41.2080108599999
F	60	22.427214288484	AR	23.31168382
M	0	70.5641282378812	AR	72.4624640399999
M	20	52.2364934257102	AR	53.97804934
M	40	34.1658189250098	AR	35.4735908999999
M	60	17.5200341722306	AR	18.57092934
F	0	78.838970997358	AR	79.2667708599999
F	20	59.9624023680801	AR	60.5186811799999
F	40	40.5630100682683	AR	41.2080108599999
F	60	22.3910117537031	AR	23.31168382
M	0	73.3897515424931	AR	72.4624640399999
M	20	54.8241595979147	AR	53.97804934
M	40	36.0419407427098	AR	35.4735908999999
M	60	18.8252002553304	AR	18.57092934
F	0	79.6438907959965	AR	79.2667708599999
F	20	60.6416838147034	AR	60.5186811799999
F	40	41.2515251030491	AR	41.2080108599999
F	60	23.0323876455165	AR	23.31168382
M	0	73.9665585399011	AR	72.4624640399999
M	20	55.2417953734131	AR	53.97804934
M	40	36.3489109131171	AR	35.4735908999999
M	60	18.7718187602923	AR	18.57092934
F	0	78.7742688726136	AR	79.2667708599999
F	20	60.0380353074844	AR	60.5186811799999
F	40	40.7334292679242	AR	41.2080108599999
F	60	22.5609116211004	AR	23.31168382
M	0	72.1367549113092	AR	72.4624640399999
M	20	53.6461976925432	AR	53.97804934
M	40	35.0841772630435	AR	35.4735908999999
M	60	18.100389917355	AR	18.57092934
F	0	78.1800969128408	AR	79.2667708599999
F	20	59.4070379002682	AR	60.5186811799999
F	40	40.103774651462	AR	41.2080108599999
F	60	22.1589276122393	AR	23.31168382
M	0	72.3090884806288	AR	72.4624640399999
M	20	53.7765225043333	AR	53.97804934
M	40	35.3047398981992	AR	35.4735908999999
M	60	18.1654266476619	AR	18.57092934
F	0	79.6176958115491	AR	79.2667708599999
F	20	60.3994879933006	AR	60.5186811799999
F	40	41.008784294219	AR	41.2080108599999
F	60	22.9639416227967	AR	23.31168382
M	0	72.185322136278	AR	72.4624640399999
M	20	53.4576870877284	AR	53.97804934
M	40	35.0406757421267	AR	35.4735908999999
M	60	18.3075935206846	AR	18.57092934
F	0	79.1484528169831	AR	79.2667708599999
F	20	60.1692417193298	AR	60.5186811799999
F	40	40.8086039596128	AR	41.2080108599999
F	60	22.633891104125	AR	23.31168382
M	0	71.8436952120682	AR	72.4624640399999
M	20	53.3728908142303	AR	53.97804934
M	40	34.8068718631465	AR	35.4735908999999
M	60	17.8192831276794	AR	18.57092934
F	0	78.4885013429727	AR	79.2667708599999
F	20	59.5907502950255	AR	60.5186811799999
F	40	40.2940798710902	AR	41.2080108599999
F	60	22.4035625723651	AR	23.31168382
M	0	71.5916430867172	AR	72.4624640399999
M	20	53.2786857401145	AR	53.97804934
M	40	34.9639654388856	AR	35.4735908999999
M	60	17.960507357386	AR	18.57092934
F	0	77.9041140602052	BR	78.4073974999999
F	20	59.491067517352	BR	59.9729183199999
F	40	40.3490653426521	BR	40.86689288
F	60	22.5634841852618	BR	23.29927916
M	0	70.0310708357535	BR	71.0603603199999
M	20	52.0534476398898	BR	53.1292205199999
M	40	34.5150948285816	BR	35.6751392
M	60	18.4599539300145	BR	19.66409338
F	0	76.6362303412579	BR	78.4073974999999
F	20	58.212432080329	BR	59.9729183199999
F	40	39.0649075392503	BR	40.86689288
F	60	21.5233205405753	BR	23.29927916
M	0	66.9447987129469	BR	71.0603603199999
M	20	49.5629910265633	BR	53.1292205199999
M	40	33.5929200087376	BR	35.6751392
M	60	18.5116510236075	BR	19.66409338
F	0	76.9480882284423	BR	78.4073974999999
F	20	58.5558582151725	BR	59.9729183199999
F	40	39.4944286386289	BR	40.86689288
F	60	22.057857039239	BR	23.29927916
M	0	67.3959995756705	BR	71.0603603199999
M	20	50.1189235670099	BR	53.1292205199999
M	40	33.8552872502003	BR	35.6751392
M	60	18.091639049419	BR	19.66409338
F	0	78.3486796940649	BR	78.4073974999999
F	20	60.4193810255829	BR	59.9729183199999
F	40	41.2620646728465	BR	40.86689288
F	60	23.5585737946896	BR	23.29927916
M	0	70.3638865090682	BR	71.0603603199999
M	20	53.1242634617251	BR	53.1292205199999
M	40	35.7594072537684	BR	35.6751392
M	60	19.4386389062414	BR	19.66409338
F	0	76.9279684272249	BR	78.4073974999999
F	20	58.7085479616488	BR	59.9729183199999
F	40	39.692754770886	BR	40.86689288
F	60	22.1528598814258	BR	23.29927916
M	0	68.6717890139423	BR	71.0603603199999
M	20	51.0041668049394	BR	53.1292205199999
M	40	34.262990373265	BR	35.6751392
M	60	17.8647669213895	BR	19.66409338
F	0	77.4923262889629	BR	78.4073974999999
F	20	59.6240190493955	BR	59.9729183199999
F	40	40.5709596895274	BR	40.86689288
F	60	23.2909526087111	BR	23.29927916
M	0	68.0302438960452	BR	71.0603603199999
M	20	51.1088365515966	BR	53.1292205199999
M	40	34.7880530821907	BR	35.6751392
M	60	19.0114691365739	BR	19.66409338
F	0	78.0798209072695	BR	78.4073974999999
F	20	59.660846529879	BR	59.9729183199999
F	40	40.5513860797617	BR	40.86689288
F	60	22.9447514472403	BR	23.29927916
M	0	68.9894761392315	BR	71.0603603199999
M	20	51.4812651973542	BR	53.1292205199999
M	40	34.608671104806	BR	35.6751392
M	60	19.0714115967677	BR	19.66409338
F	0	78.1654689853363	BR	78.4073974999999
F	20	59.9162461899516	BR	59.9729183199999
F	40	40.8162360238971	BR	40.86689288
F	60	23.2346136359321	BR	23.29927916
M	0	68.2061421217126	BR	71.0603603199999
M	20	50.9118296520761	BR	53.1292205199999
M	40	34.5388505245365	BR	35.6751392
M	60	18.7977039261401	BR	19.66409338
F	0	76.4598759979067	BR	78.4073974999999
F	20	58.5979530416182	BR	59.9729183199999
F	40	39.6988508789564	BR	40.86689288
F	60	22.5209941381722	BR	23.29927916
M	0	66.6939400036784	BR	71.0603603199999
M	20	49.7317982667324	BR	53.1292205199999
M	40	33.6346755204867	BR	35.6751392
M	60	18.383742084117	BR	19.66409338
F	0	76.8304436619033	BR	78.4073974999999
F	20	59.1678132753493	BR	59.9729183199999
F	40	40.2111421412326	BR	40.86689288
F	60	22.8598752206379	BR	23.29927916
M	0	66.3377394975428	BR	71.0603603199999
M	20	49.8462249478059	BR	53.1292205199999
M	40	33.9371067225314	BR	35.6751392
M	60	18.3780969370202	BR	19.66409338
F	0	77.8436990518722	BR	78.4073974999999
F	20	59.999188217409	BR	59.9729183199999
F	40	40.942561467003	BR	40.86689288
F	60	23.4350133570846	BR	23.29927916
M	0	68.3418778704146	BR	71.0603603199999
M	20	51.4351223341513	BR	53.1292205199999
M	40	35.2192034002599	BR	35.6751392
M	60	19.6606835367829	BR	19.66409338
F	0	77.1573084570637	BR	78.4073974999999
F	20	58.5768091929407	BR	59.9729183199999
F	40	39.632021848489	BR	40.86689288
F	60	22.1041537607061	BR	23.29927916
M	0	67.7498159494776	BR	71.0603603199999
M	20	50.694434517198	BR	53.1292205199999
M	40	34.9647944018547	BR	35.6751392
M	60	19.0707982074757	BR	19.66409338
F	0	78.8357215328514	BR	78.4073974999999
F	20	60.673383176181	BR	59.9729183199999
F	40	41.5335641834986	BR	40.86689288
F	60	23.9387290716176	BR	23.29927916
M	0	69.1415159889928	BR	71.0603603199999
M	20	51.9988255452457	BR	53.1292205199999
M	40	35.4813278921417	BR	35.6751392
M	60	19.2673188080717	BR	19.66409338
F	0	77.5071141429966	BR	78.4073974999999
F	20	59.2984949972255	BR	59.9729183199999
F	40	40.3936388803003	BR	40.86689288
F	60	23.0549404871473	BR	23.29927916
M	0	68.9366703113241	BR	71.0603603199999
M	20	51.5776744626611	BR	53.1292205199999
M	40	35.279375192392	BR	35.6751392
M	60	19.6538171693022	BR	19.66409338
F	0	77.920727742901	BR	78.4073974999999
F	20	59.7792297175845	BR	59.9729183199999
F	40	40.7347105970777	BR	40.86689288
F	60	23.1309733047823	BR	23.29927916
M	0	69.0416710825453	BR	71.0603603199999
M	20	52.0237006694225	BR	53.1292205199999
M	40	35.4633228785127	BR	35.6751392
M	60	19.7845696987239	BR	19.66409338
F	0	79.0064678346308	BR	78.4073974999999
F	20	60.4138546844452	BR	59.9729183199999
F	40	41.2313382055136	BR	40.86689288
F	60	23.3353906932538	BR	23.29927916
M	0	69.4270167803105	BR	71.0603603199999
M	20	52.0100846593213	BR	53.1292205199999
M	40	35.6890622383014	BR	35.6751392
M	60	19.5797634044647	BR	19.66409338
F	0	77.3202342725841	BR	78.4073974999999
F	20	59.0837020344692	BR	59.9729183199999
F	40	40.0290284768849	BR	40.86689288
F	60	22.5313904175312	BR	23.29927916
M	0	68.8456059403187	BR	71.0603603199999
M	20	51.1829031598815	BR	53.1292205199999
M	40	34.8143809782712	BR	35.6751392
M	60	19.416123184077	BR	19.66409338
F	0	77.6870316047402	BR	78.4073974999999
F	20	59.2191588769618	BR	59.9729183199999
F	40	40.0585825552821	BR	40.86689288
F	60	22.2500352561237	BR	23.29927916
M	0	69.8791891991442	BR	71.0603603199999
M	20	52.0794458835519	BR	53.1292205199999
M	40	35.167634190993	BR	35.6751392
M	60	19.2061906950882	BR	19.66409338
F	0	80.1792055048426	BR	78.4073974999999
F	20	61.4716995693231	BR	59.9729183199999
F	40	42.1572024808427	BR	40.86689288
F	60	24.1068868817977	BR	23.29927916
M	0	73.2721792638337	BR	71.0603603199999
M	20	55.2082682329825	BR	53.1292205199999
M	40	37.5576847886206	BR	35.6751392
M	60	20.8263991024937	BR	19.66409338
F	0	79.2667476160863	BR	78.4073974999999
F	20	60.5804126327843	BR	59.9729183199999
F	40	41.4502159991801	BR	40.86689288
F	60	23.6836487121594	BR	23.29927916
M	0	71.2149560707878	BR	71.0603603199999
M	20	53.1458183223106	BR	53.1292205199999
M	40	35.7386100452303	BR	35.6751392
M	60	19.7130887572065	BR	19.66409338
F	0	80.0026752163833	BR	78.4073974999999
F	20	61.2683775659096	BR	59.9729183199999
F	40	42.2566495599082	BR	40.86689288
F	60	24.6245114948834	BR	23.29927916
M	0	71.4793403883564	BR	71.0603603199999
M	20	53.5054340913359	BR	53.1292205199999
M	40	36.371545282452	BR	35.6751392
M	60	20.5680787787026	BR	19.66409338
F	0	79.5274073238217	BR	78.4073974999999
F	20	60.8094919431372	BR	59.9729183199999
F	40	41.7109243923125	BR	40.86689288
F	60	24.1061779235689	BR	23.29927916
M	0	71.829946327709	BR	71.0603603199999
M	20	53.8690828611512	BR	53.1292205199999
M	40	36.7310693194361	BR	35.6751392
M	60	20.5365220400145	BR	19.66409338
F	0	80.0725270452823	BR	78.4073974999999
F	20	61.4266796330128	BR	59.9729183199999
F	40	42.2697874961261	BR	40.86689288
F	60	24.4646944354008	BR	23.29927916
M	0	71.650373291537	BR	71.0603603199999
M	20	53.9908950022769	BR	53.1292205199999
M	40	36.7982569918483	BR	35.6751392
M	60	20.502774149094	BR	19.66409338
F	0	77.0709313150453	BR	78.4073974999999
F	20	58.6499551949742	BR	59.9729183199999
F	40	39.5663863953205	BR	40.86689288
F	60	21.9265396812266	BR	23.29927916
M	0	69.4819196687933	BR	71.0603603199999
M	20	51.5413800372187	BR	53.1292205199999
M	40	34.6448852854246	BR	35.6751392
M	60	18.7091610488446	BR	19.66409338
F	0	77.8787153987819	BR	78.4073974999999
F	20	59.4088980172017	BR	59.9729183199999
F	40	40.2442633708098	BR	40.86689288
F	60	22.4924992007464	BR	23.29927916
M	0	70.0701987548302	BR	71.0603603199999
M	20	52.2918983315916	BR	53.1292205199999
M	40	35.3121847555452	BR	35.6751392
M	60	19.0982475280568	BR	19.66409338
F	0	77.9101703995226	BR	78.4073974999999
F	20	59.3446800009089	BR	59.9729183199999
F	40	40.2060148962864	BR	40.86689288
F	60	22.4747240384079	BR	23.29927916
M	0	71.2144091819773	BR	71.0603603199999
M	20	53.3349405208043	BR	53.1292205199999
M	40	35.8634390911939	BR	35.6751392
M	60	19.3505332570881	BR	19.66409338
F	0	75.8317782004163	BR	78.4073974999999
F	20	58.3395378577089	BR	59.9729183199999
F	40	39.5204223297778	BR	40.86689288
F	60	22.7075345399235	BR	23.29927916
M	0	67.9323694956943	BR	71.0603603199999
M	20	50.6638213958869	BR	53.1292205199999
M	40	34.6208365464082	BR	35.6751392
M	60	19.3077348035941	BR	19.66409338
F	0	77.0183434338109	BR	78.4073974999999
F	20	58.6765456878066	BR	59.9729183199999
F	40	39.7731225650876	BR	40.86689288
F	60	22.4798778810751	BR	23.29927916
M	0	68.7915293068772	BR	71.0603603199999
M	20	51.1084171710636	BR	53.1292205199999
M	40	34.8856915681496	BR	35.6751392
M	60	19.1167335729417	BR	19.66409338
F	0	78.3503672655866	BR	78.4073974999999
F	20	60.3893240416578	BR	59.9729183199999
F	40	41.2311951621474	BR	40.86689288
F	60	23.3627996217406	BR	23.29927916
M	0	68.6610041960936	BR	71.0603603199999
M	20	51.5785806490459	BR	53.1292205199999
M	40	35.3944829482808	BR	35.6751392
M	60	19.0676339949101	BR	19.66409338
F	0	77.124030510075	BR	78.4073974999999
F	20	58.8205398110691	BR	59.9729183199999
F	40	39.7839913964398	BR	40.86689288
F	60	22.3080994386432	BR	23.29927916
M	0	69.2002393454173	BR	71.0603603199999
M	20	51.5342088425041	BR	53.1292205199999
M	40	34.5368774388181	BR	35.6751392
M	60	18.6524163825901	BR	19.66409338
F	0	77.0423219420099	BR	78.4073974999999
F	20	58.4730120039775	BR	59.9729183199999
F	40	39.5037234468563	BR	40.86689288
F	60	22.0487821936054	BR	23.29927916
M	0	69.2385787225018	BR	71.0603603199999
M	20	51.3823017016429	BR	53.1292205199999
M	40	34.6060196340911	BR	35.6751392
M	60	18.8253678558412	BR	19.66409338
F	0	79.440167140584	BR	78.4073974999999
F	20	60.6467001418274	BR	59.9729183199999
F	40	41.4646356667004	BR	40.86689288
F	60	23.6185896480292	BR	23.29927916
M	0	72.086048171947	BR	71.0603603199999
M	20	53.5926147178619	BR	53.1292205199999
M	40	35.5548445346594	BR	35.6751392
M	60	19.3702581096023	BR	19.66409338
F	0	77.5569948440393	BR	78.4073974999999
F	20	59.4792073898291	BR	59.9729183199999
F	40	40.4611173651509	BR	40.86689288
F	60	22.735670387733	BR	23.29927916
M	0	70.0292644434093	BR	71.0603603199999
M	20	52.4919957108087	BR	53.1292205199999
M	40	35.1510411144195	BR	35.6751392
M	60	19.0501415908544	BR	19.66409338
F	0	79.189542970673	BR	78.4073974999999
F	20	60.4159116166926	BR	59.9729183199999
F	40	41.2829968667534	BR	40.86689288
F	60	23.603408078623	BR	23.29927916
M	0	72.6497703543113	BR	71.0603603199999
M	20	54.3204637087176	BR	53.1292205199999
M	40	36.4389182932921	BR	35.6751392
M	60	20.2722651724793	BR	19.66409338
F	0	78.1883105935833	BR	78.4073974999999
F	20	59.3536378091056	BR	59.9729183199999
F	40	40.1667208409461	BR	40.86689288
F	60	22.6572028682434	BR	23.29927916
M	0	72.0906615767339	BR	71.0603603199999
M	20	53.4999272334826	BR	53.1292205199999
M	40	35.4294309615294	BR	35.6751392
M	60	19.7374140975423	BR	19.66409338
F	0	80.5205617885678	BR	78.4073974999999
F	20	61.787768260498	BR	59.9729183199999
F	40	42.545322627673	BR	40.86689288
F	60	24.706036471042	BR	23.29927916
M	0	72.7021090660862	BR	71.0603603199999
M	20	54.6968249345618	BR	53.1292205199999
M	40	37.2875819284459	BR	35.6751392
M	60	21.0167494291392	BR	19.66409338
F	0	79.3954971997338	BR	78.4073974999999
F	20	60.7618399265097	BR	59.9729183199999
F	40	41.4945746130102	BR	40.86689288
F	60	23.7559040770685	BR	23.29927916
M	0	72.9131451129989	BR	71.0603603199999
M	20	54.4060170691913	BR	53.1292205199999
M	40	36.2662416817685	BR	35.6751392
M	60	20.0516488059875	BR	19.66409338
F	0	80.0361629644158	BR	78.4073974999999
F	20	61.1300016612971	BR	59.9729183199999
F	40	41.8301044784053	BR	40.86689288
F	60	23.8577800777753	BR	23.29927916
M	0	73.6751456470091	BR	71.0603603199999
M	20	55.1511461375807	BR	53.1292205199999
M	40	37.2054160271299	BR	35.6751392
M	60	20.6159341668345	BR	19.66409338
F	0	78.9789675450351	BR	78.4073974999999
F	20	60.4692211041366	BR	59.9729183199999
F	40	41.3825228511333	BR	40.86689288
F	60	23.8342235495443	BR	23.29927916
M	0	70.4651864494249	BR	71.0603603199999
M	20	52.8072230991298	BR	53.1292205199999
M	40	35.9472664157789	BR	35.6751392
M	60	20.3188121950208	BR	19.66409338
F	0	80.1278040127321	BR	78.4073974999999
F	20	61.2282649248102	BR	59.9729183199999
F	40	41.9666111635365	BR	40.86689288
F	60	24.0587621117486	BR	23.29927916
M	0	73.7342386225854	BR	71.0603603199999
M	20	55.6506469161117	BR	53.1292205199999
M	40	37.8064924279671	BR	35.6751392
M	60	21.4538431287352	BR	19.66409338
F	0	80.29964532341	BR	78.4073974999999
F	20	61.7278325195361	BR	59.9729183199999
F	40	42.5374199698868	BR	40.86689288
F	60	24.6502504687636	BR	23.29927916
M	0	73.4463791553581	BR	71.0603603199999
M	20	55.3576647027395	BR	53.1292205199999
M	40	37.7894288497672	BR	35.6751392
M	60	21.4637415848787	BR	19.66409338
F	0	78.8069654508958	BR	78.4073974999999
F	20	60.377758941389	BR	59.9729183199999
F	40	41.2167175914562	BR	40.86689288
F	60	23.6066144892618	BR	23.29927916
M	0	71.4835697555475	BR	71.0603603199999
M	20	53.5828574297763	BR	53.1292205199999
M	40	35.8704285103304	BR	35.6751392
M	60	19.8991474044659	BR	19.66409338
F	0	79.3135898774094	BR	78.4073974999999
F	20	60.6973722751914	BR	59.9729183199999
F	40	41.4906725639828	BR	40.86689288
F	60	23.700088665499	BR	23.29927916
M	0	72.2145491294176	BR	71.0603603199999
M	20	54.2371683399187	BR	53.1292205199999
M	40	36.3295893917926	BR	35.6751392
M	60	20.0762282671842	BR	19.66409338
F	0	78.4483927647984	BR	78.4073974999999
F	20	59.5229224421121	BR	59.9729183199999
F	40	40.3084665042364	BR	40.86689288
F	60	22.6394528246678	BR	23.29927916
M	0	72.4900042246331	BR	71.0603603199999
M	20	54.1209934982799	BR	53.1292205199999
M	40	36.2387892389232	BR	35.6751392
M	60	19.9246660409895	BR	19.66409338
F	0	79.7756634444054	BR	78.4073974999999
F	20	61.1266347288273	BR	59.9729183199999
F	40	41.9774673636222	BR	40.86689288
F	60	24.0674489314311	BR	23.29927916
M	0	73.7991592128879	BR	71.0603603199999
M	20	55.5298164224829	BR	53.1292205199999
M	40	37.523817182076	BR	35.6751392
M	60	20.8021919576136	BR	19.66409338
F	0	79.5237473622999	BR	78.4073974999999
F	20	60.612948406557	BR	59.9729183199999
F	40	41.3560108439376	BR	40.86689288
F	60	23.4119971898773	BR	23.29927916
M	0	73.2004913390546	BR	71.0603603199999
M	20	54.3403173946022	BR	53.1292205199999
M	40	35.9071332654317	BR	35.6751392
M	60	19.6850505346963	BR	19.66409338
F	0	79.0394383167702	BR	78.4073974999999
F	20	60.5094510284435	BR	59.9729183199999
F	40	41.2111625556661	BR	40.86689288
F	60	23.4927291765651	BR	23.29927916
M	0	73.1830007821171	BR	71.0603603199999
M	20	54.9658723135665	BR	53.1292205199999
M	40	36.7034657938409	BR	35.6751392
M	60	20.4631922418764	BR	19.66409338
F	0	79.0020715257601	BR	78.4073974999999
F	20	60.3585422603943	BR	59.9729183199999
F	40	41.2463555337786	BR	40.86689288
F	60	23.472717018697	BR	23.29927916
M	0	71.6637217786598	BR	71.0603603199999
M	20	53.7810243082057	BR	53.1292205199999
M	40	36.3211290213871	BR	35.6751392
M	60	19.9859937296097	BR	19.66409338
F	0	77.776682903331	BR	78.4073974999999
F	20	59.3978220492125	BR	59.9729183199999
F	40	40.4133666615723	BR	40.86689288
F	60	23.2164530923199	BR	23.29927916
M	0	70.2136041041769	BR	71.0603603199999
M	20	52.2977128295889	BR	53.1292205199999
M	40	34.8536002783666	BR	35.6751392
M	60	19.4765753985138	BR	19.66409338
F	0	78.8336075255711	BR	78.4073974999999
F	20	60.0992207084681	BR	59.9729183199999
F	40	40.9789123006963	BR	40.86689288
F	60	23.2453104350207	BR	23.29927916
M	0	71.7217862110683	BR	71.0603603199999
M	20	53.361861104008	BR	53.1292205199999
M	40	35.4814927949298	BR	35.6751392
M	60	19.2374630620195	BR	19.66409338
F	0	79.7557311068796	BR	78.4073974999999
F	20	60.9347078894264	BR	59.9729183199999
F	40	41.6670639454462	BR	40.86689288
F	60	23.6343727615567	BR	23.29927916
M	0	73.1397263024614	BR	71.0603603199999
M	20	54.8329444773997	BR	53.1292205199999
M	40	36.9821360552868	BR	35.6751392
M	60	20.3564142973577	BR	19.66409338
F	0	78.8479504719025	BR	78.4073974999999
F	20	60.0782008345885	BR	59.9729183199999
F	40	40.8391551708219	BR	40.86689288
F	60	23.1340079209151	BR	23.29927916
M	0	73.4861701822176	BR	71.0603603199999
M	20	54.9131421324901	BR	53.1292205199999
M	40	36.5337438608012	BR	35.6751392
M	60	19.9529321831771	BR	19.66409338
F	0	77.8835529530576	BR	78.4073974999999
F	20	59.8047181241666	BR	59.9729183199999
F	40	40.811076223783	BR	40.86689288
F	60	23.1094335570257	BR	23.29927916
M	0	69.0027231642255	BR	71.0603603199999
M	20	51.7903204370808	BR	53.1292205199999
M	40	35.350319507723	BR	35.6751392
M	60	18.9507619292824	BR	19.66409338
F	0	77.3064638661978	BR	78.4073974999999
F	20	59.002759762523	BR	59.9729183199999
F	40	39.9395334069263	BR	40.86689288
F	60	22.1673346833598	BR	23.29927916
M	0	69.3436171544698	BR	71.0603603199999
M	20	51.5917808265299	BR	53.1292205199999
M	40	35.0705298335696	BR	35.6751392
M	60	18.843063454094	BR	19.66409338
F	0	76.3750651901321	BR	78.4073974999999
F	20	57.9951705267421	BR	59.9729183199999
F	40	38.9724097947788	BR	40.86689288
F	60	21.5479412960118	BR	23.29927916
M	0	67.2117955719375	BR	71.0603603199999
M	20	49.9085380679563	BR	53.1292205199999
M	40	34.2944780420333	BR	35.6751392
M	60	18.5910270506463	BR	19.66409338
F	0	75.8827361773185	BR	78.4073974999999
F	20	57.8324957031156	BR	59.9729183199999
F	40	38.758234952274	BR	40.86689288
F	60	21.1839222598854	BR	23.29927916
M	0	67.2862666637552	BR	71.0603603199999
M	20	50.3370156274006	BR	53.1292205199999
M	40	33.8346620431762	BR	35.6751392
M	60	17.9004492415413	BR	19.66409338
F	0	77.120430335379	BR	78.4073974999999
F	20	59.059767181603	BR	59.9729183199999
F	40	39.935676004225	BR	40.86689288
F	60	22.2199243692872	BR	23.29927916
M	0	70.6510092135166	BR	71.0603603199999
M	20	53.1115185504878	BR	53.1292205199999
M	40	35.4986197841771	BR	35.6751392
M	60	18.8753252005901	BR	19.66409338
F	0	77.5058594850896	BR	78.4073974999999
F	20	59.2520218181128	BR	59.9729183199999
F	40	40.2506374572769	BR	40.86689288
F	60	22.6543318698753	BR	23.29927916
M	0	70.1156810281256	BR	71.0603603199999
M	20	52.4410525707885	BR	53.1292205199999
M	40	35.4207578198588	BR	35.6751392
M	60	19.4343452305761	BR	19.66409338
F	0	77.8239749289045	BR	78.4073974999999
F	20	59.426868297744	BR	59.9729183199999
F	40	40.2972574951539	BR	40.86689288
F	60	22.5606380321233	BR	23.29927916
M	0	68.9435303845014	BR	71.0603603199999
M	20	51.438903645849	BR	53.1292205199999
M	40	34.8065824575565	BR	35.6751392
M	60	18.777240966064	BR	19.66409338
F	0	79.3095266940487	BR	78.4073974999999
F	20	60.4229065367326	BR	59.9729183199999
F	40	41.2201480174858	BR	40.86689288
F	60	23.3349242659449	BR	23.29927916
M	0	72.0315078040077	BR	71.0603603199999
M	20	53.7530280842926	BR	53.1292205199999
M	40	35.9364622235277	BR	35.6751392
M	60	19.7618436531676	BR	19.66409338
F	0	78.2393347292277	BR	78.4073974999999
F	20	59.7254713364136	BR	59.9729183199999
F	40	40.5205648586832	BR	40.86689288
F	60	22.7701397849115	BR	23.29927916
M	0	71.530496371899	BR	71.0603603199999
M	20	53.4225038869562	BR	53.1292205199999
M	40	35.5433217508757	BR	35.6751392
M	60	19.1507550753773	BR	19.66409338
F	0	78.7526624052185	BR	78.4073974999999
F	20	60.0385764626378	BR	59.9729183199999
F	40	40.826744050905	BR	40.86689288
F	60	22.9216633632211	BR	23.29927916
M	0	71.9511695372291	BR	71.0603603199999
M	20	53.7572350176592	BR	53.1292205199999
M	40	36.0989741852315	BR	35.6751392
M	60	19.5801085175265	BR	19.66409338
F	0	79.6075620502298	BR	78.4073974999999
F	20	60.7062135216772	BR	59.9729183199999
F	40	41.4308078385469	BR	40.86689288
F	60	23.444201531154	BR	23.29927916
M	0	72.253232862405	BR	71.0603603199999
M	20	53.8977814068748	BR	53.1292205199999
M	40	36.4329621627985	BR	35.6751392
M	60	19.9555635861924	BR	19.66409338
F	0	77.4005453726215	BR	78.4073974999999
F	20	58.8737151536978	BR	59.9729183199999
F	40	39.7415919098746	BR	40.86689288
F	60	22.0676220862151	BR	23.29927916
M	0	69.6745982119909	BR	71.0603603199999
M	20	51.865725923137	BR	53.1292205199999
M	40	34.9125989879243	BR	35.6751392
M	60	18.736103725436	BR	19.66409338
F	0	75.6072038964743	BR	78.4073974999999
F	20	56.9770442368103	BR	59.9729183199999
F	40	37.8583653916738	BR	40.86689288
F	60	20.4450574172298	BR	23.29927916
M	0	69.8260125559078	BR	71.0603603199999
M	20	52.0475531132172	BR	53.1292205199999
M	40	34.7347329668572	BR	35.6751392
M	60	18.6059902141165	BR	19.66409338
F	0	79.7412217989533	BR	78.4073974999999
F	20	60.9368959647124	BR	59.9729183199999
F	40	41.697239733806	BR	40.86689288
F	60	23.7123729602586	BR	23.29927916
M	0	72.592863662145	BR	71.0603603199999
M	20	54.3405065974429	BR	53.1292205199999
M	40	36.494049724655	BR	35.6751392
M	60	20.1307396898643	BR	19.66409338
F	0	80.5098828041872	BR	78.4073974999999
F	20	61.8285089738105	BR	59.9729183199999
F	40	42.5750184227355	BR	40.86689288
F	60	24.3074392235424	BR	23.29927916
M	0	73.9748906552217	BR	71.0603603199999
M	20	55.6338150350706	BR	53.1292205199999
M	40	37.6190310003404	BR	35.6751392
M	60	20.9355545810249	BR	19.66409338
F	0	76.2927279807478	BR	78.4073974999999
F	20	57.4085288693278	BR	59.9729183199999
F	40	38.4268307899003	BR	40.86689288
F	60	21.0071540122267	BR	23.29927916
M	0	69.2666563879809	BR	71.0603603199999
M	20	50.6527330538507	BR	53.1292205199999
M	40	33.4105249087783	BR	35.6751392
M	60	17.6589585461085	BR	19.66409338
F	0	77.3719192844422	BR	78.4073974999999
F	20	58.5907634214577	BR	59.9729183199999
F	40	39.4115330259671	BR	40.86689288
F	60	21.8762264419616	BR	23.29927916
M	0	70.4908398654671	BR	71.0603603199999
M	20	52.0667915408548	BR	53.1292205199999
M	40	34.1783166085424	BR	35.6751392
M	60	18.1722308180846	BR	19.66409338
F	0	79.5854859204504	BR	78.4073974999999
F	20	60.9798026747028	BR	59.9729183199999
F	40	41.7382647188304	BR	40.86689288
F	60	23.6746861669803	BR	23.29927916
M	0	72.943079136519	BR	71.0603603199999
M	20	54.6785964187603	BR	53.1292205199999
M	40	36.7527620819438	BR	35.6751392
M	60	19.9479024786817	BR	19.66409338
F	0	77.1054658153357	BR	78.4073974999999
F	20	58.4072414328956	BR	59.9729183199999
F	40	39.2272352530179	BR	40.86689288
F	60	21.7127225644783	BR	23.29927916
M	0	69.0673570522749	BR	71.0603603199999
M	20	51.1203866303575	BR	53.1292205199999
M	40	34.1386309076584	BR	35.6751392
M	60	18.3615666907706	BR	19.66409338
F	0	76.069119070285	BR	78.4073974999999
F	20	57.8270531688267	BR	59.9729183199999
F	40	38.8140370137221	BR	40.86689288
F	60	21.4939946377512	BR	23.29927916
M	0	69.8248265473759	BR	71.0603603199999
M	20	51.767906307786	BR	53.1292205199999
M	40	34.6232477451374	BR	35.6751392
M	60	18.9013109224481	BR	19.66409338
F	0	77.6965010113162	BR	78.4073974999999
F	20	59.5170287166424	BR	59.9729183199999
F	40	40.4177593350895	BR	40.86689288
F	60	22.9232208007881	BR	23.29927916
M	0	69.5379351145566	BR	71.0603603199999
M	20	51.781786320957	BR	53.1292205199999
M	40	34.9641466542833	BR	35.6751392
M	60	19.0275155916186	BR	19.66409338
F	0	78.0625092322523	BR	78.4073974999999
F	20	59.5339763406839	BR	59.9729183199999
F	40	40.3552211798325	BR	40.86689288
F	60	22.6999199032479	BR	23.29927916
M	0	69.6940276178626	BR	71.0603603199999
M	20	51.7276498820436	BR	53.1292205199999
M	40	34.5775603721027	BR	35.6751392
M	60	18.6118794706703	BR	19.66409338
F	0	77.6092170736041	BR	78.4073974999999
F	20	58.7956471637363	BR	59.9729183199999
F	40	39.5931020958069	BR	40.86689288
F	60	21.9903717339072	BR	23.29927916
M	0	68.3728319511795	BR	71.0603603199999
M	20	50.3765635057827	BR	53.1292205199999
M	40	33.7895764844494	BR	35.6751392
M	60	18.1816537796067	BR	19.66409338
F	0	76.9718736228608	BR	78.4073974999999
F	20	58.7874638445728	BR	59.9729183199999
F	40	39.6295405038437	BR	40.86689288
F	60	21.9610239111	BR	23.29927916
M	0	68.5837554179298	BR	71.0603603199999
M	20	50.9184021256609	BR	53.1292205199999
M	40	33.979385746504	BR	35.6751392
M	60	18.2692070750036	BR	19.66409338
F	0	77.7276437729945	BR	78.4073974999999
F	20	59.722796302812	BR	59.9729183199999
F	40	40.6350113810819	BR	40.86689288
F	60	22.8397446059247	BR	23.29927916
M	0	68.7878883144331	BR	71.0603603199999
M	20	51.2455836326573	BR	53.1292205199999
M	40	34.6767876267115	BR	35.6751392
M	60	18.6575943746255	BR	19.66409338
F	0	78.7567809102403	BR	78.4073974999999
F	20	60.0010380157826	BR	59.9729183199999
F	40	40.8334339777305	BR	40.86689288
F	60	22.9450368658306	BR	23.29927916
M	0	71.200016802956	BR	71.0603603199999
M	20	53.0715797725877	BR	53.1292205199999
M	40	35.8014123785503	BR	35.6751392
M	60	19.3536446117299	BR	19.66409338
F	0	77.958387928597	BR	78.4073974999999
F	20	59.4888299750716	BR	59.9729183199999
F	40	40.4409937048388	BR	40.86689288
F	60	22.9386731675115	BR	23.29927916
M	0	69.9720381862913	BR	71.0603603199999
M	20	51.9783753649829	BR	53.1292205199999
M	40	34.72692157443	BR	35.6751392
M	60	18.886460065297	BR	19.66409338
F	0	78.506043376024	BR	78.4073974999999
F	20	59.7721010647301	BR	59.9729183199999
F	40	40.7044528340555	BR	40.86689288
F	60	22.983824488847	BR	23.29927916
M	0	69.7126397772563	BR	71.0603603199999
M	20	51.9718205930704	BR	53.1292205199999
M	40	35.192427010274	BR	35.6751392
M	60	19.338361205443	BR	19.66409338
F	0	76.4105060753472	BR	78.4073974999999
F	20	58.1857879001759	BR	59.9729183199999
F	40	39.2066956857525	BR	40.86689288
F	60	21.9405549951757	BR	23.29927916
M	0	68.8300231254795	BR	71.0603603199999
M	20	51.2950476430503	BR	53.1292205199999
M	40	34.3851500500227	BR	35.6751392
M	60	18.676604752097	BR	19.66409338
F	0	77.6979677076105	BR	78.4073974999999
F	20	59.0903856279412	BR	59.9729183199999
F	40	39.9844544276112	BR	40.86689288
F	60	22.4595706672698	BR	23.29927916
M	0	70.5305187715442	BR	71.0603603199999
M	20	52.6348266117661	BR	53.1292205199999
M	40	35.3404744173473	BR	35.6751392
M	60	18.9872575865926	BR	19.66409338
F	0	78.8682149733177	BR	78.4073974999999
F	20	60.2068613079376	BR	59.9729183199999
F	40	41.0819171213978	BR	40.86689288
F	60	23.4598541763309	BR	23.29927916
M	0	71.6748291755775	BR	71.0603603199999
M	20	53.2203780451773	BR	53.1292205199999
M	40	35.4468397093222	BR	35.6751392
M	60	19.443709638269	BR	19.66409338
F	0	77.5975881042328	BR	78.4073974999999
F	20	58.9979544611725	BR	59.9729183199999
F	40	39.8050741846549	BR	40.86689288
F	60	22.3888178264518	BR	23.29927916
M	0	69.9966927148703	BR	71.0603603199999
M	20	51.9622005318898	BR	53.1292205199999
M	40	33.7107593706403	BR	35.6751392
M	60	18.1230199805962	BR	19.66409338
F	0	78.0155243241295	BR	78.4073974999999
F	20	59.2999642488027	BR	59.9729183199999
F	40	40.2098155526489	BR	40.86689288
F	60	22.5887109977528	BR	23.29927916
M	0	71.0129850980968	BR	71.0603603199999
M	20	52.7237096536661	BR	53.1292205199999
M	40	35.0253815579519	BR	35.6751392
M	60	18.9030838756146	BR	19.66409338
F	0	77.6932139247926	BR	78.4073974999999
F	20	59.1177006089742	BR	59.9729183199999
F	40	40.0843539017544	BR	40.86689288
F	60	22.7940708556633	BR	23.29927916
M	0	70.3464784931137	BR	71.0603603199999
M	20	52.4637473546642	BR	53.1292205199999
M	40	34.9475990329062	BR	35.6751392
M	60	18.8619026885621	BR	19.66409338
F	0	77.9867761324137	BR	78.4073974999999
F	20	59.1931701981199	BR	59.9729183199999
F	40	40.0740530746641	BR	40.86689288
F	60	22.6613204809723	BR	23.29927916
M	0	71.6812197347259	BR	71.0603603199999
M	20	53.2728545073372	BR	53.1292205199999
M	40	35.2797168547433	BR	35.6751392
M	60	19.5182972159509	BR	19.66409338
F	0	78.2775193337305	BR	78.4073974999999
F	20	59.4093565119245	BR	59.9729183199999
F	40	40.251416181232	BR	40.86689288
F	60	22.7448984648072	BR	23.29927916
M	0	71.5549378181394	BR	71.0603603199999
M	20	53.1808028383191	BR	53.1292205199999
M	40	35.2420387620758	BR	35.6751392
M	60	19.1354537432198	BR	19.66409338
F	0	79.2760827193657	BR	78.4073974999999
F	20	60.697411015027	BR	59.9729183199999
F	40	41.4671180256829	BR	40.86689288
F	60	23.5112106904489	BR	23.29927916
M	0	69.8186421954305	BR	71.0603603199999
M	20	52.3456980423054	BR	53.1292205199999
M	40	35.6429226733472	BR	35.6751392
M	60	19.732134623064	BR	19.66409338
F	0	79.9311919086173	BR	78.4073974999999
F	20	61.5011363358445	BR	59.9729183199999
F	40	42.2323961168474	BR	40.86689288
F	60	24.2338496326024	BR	23.29927916
M	0	70.8034837178095	BR	71.0603603199999
M	20	53.3153523881183	BR	53.1292205199999
M	40	36.628458722305	BR	35.6751392
M	60	20.200920515872	BR	19.66409338
F	0	80.2543640085371	BR	78.4073974999999
F	20	61.4430732926841	BR	59.9729183199999
F	40	42.096876185305	BR	40.86689288
F	60	23.9676588221679	BR	23.29927916
M	0	73.8103014410684	BR	71.0603603199999
M	20	55.4570890819028	BR	53.1292205199999
M	40	37.3526917122566	BR	35.6751392
M	60	20.4429500873522	BR	19.66409338
F	0	78.4181358939552	BR	78.4073974999999
F	20	59.6802602546388	BR	59.9729183199999
F	40	40.5470162230501	BR	40.86689288
F	60	22.8167848186835	BR	23.29927916
M	0	71.5498663910738	BR	71.0603603199999
M	20	53.1655757383781	BR	53.1292205199999
M	40	35.448654483952	BR	35.6751392
M	60	19.1363815686226	BR	19.66409338
F	0	77.4446677752075	BR	78.4073974999999
F	20	58.7622391111351	BR	59.9729183199999
F	40	39.7469019301883	BR	40.86689288
F	60	22.387237800624	BR	23.29927916
M	0	69.7567033580161	BR	71.0603603199999
M	20	51.7652171442609	BR	53.1292205199999
M	40	34.0117276158806	BR	35.6751392
M	60	18.189934740223	BR	19.66409338
F	0	78.6957897959081	BR	78.4073974999999
F	20	59.9052151799835	BR	59.9729183199999
F	40	40.7692915992462	BR	40.86689288
F	60	23.1286882227892	BR	23.29927916
M	0	70.6669753437758	BR	71.0603603199999
M	20	52.3086954509457	BR	53.1292205199999
M	40	35.0576763698068	BR	35.6751392
M	60	19.0652326377094	BR	19.66409338
F	0	76.8563414293607	BR	78.4073974999999
F	20	58.1133343639348	BR	59.9729183199999
F	40	39.1664172477961	BR	40.86689288
F	60	22.0391231542173	BR	23.29927916
M	0	69.957951434717	BR	71.0603603199999
M	20	51.8474756652625	BR	53.1292205199999
M	40	34.0510671565063	BR	35.6751392
M	60	18.478829270181	BR	19.66409338
F	0	78.9807747586198	BR	78.4073974999999
F	20	60.2041000954926	BR	59.9729183199999
F	40	40.9749694243821	BR	40.86689288
F	60	23.1409294450944	BR	23.29927916
M	0	71.809217946318	BR	71.0603603199999
M	20	53.2692017486022	BR	53.1292205199999
M	40	35.2469925236011	BR	35.6751392
M	60	18.5801181042017	BR	19.66409338
F	0	79.1285985682044	BR	78.4073974999999
F	20	60.3486834383184	BR	59.9729183199999
F	40	41.3927407032165	BR	40.86689288
F	60	23.8209318982495	BR	23.29927916
M	0	72.2534939310621	BR	71.0603603199999
M	20	53.8990875008626	BR	53.1292205199999
M	40	36.1996435554142	BR	35.6751392
M	60	19.882813369289	BR	19.66409338
F	0	76.7290005550985	BR	78.4073974999999
F	20	58.0182295755466	BR	59.9729183199999
F	40	38.9897098854198	BR	40.86689288
F	60	21.7511673704722	BR	23.29927916
M	0	69.5422142896492	BR	71.0603603199999
M	20	51.5070840320279	BR	53.1292205199999
M	40	33.7924161981501	BR	35.6751392
M	60	17.6912753718712	BR	19.66409338
F	0	77.4602599671446	BR	78.4073974999999
F	20	58.9655152527048	BR	59.9729183199999
F	40	39.7909115565753	BR	40.86689288
F	60	22.0107357104091	BR	23.29927916
M	0	70.865570108272	BR	71.0603603199999
M	20	52.769955608957	BR	53.1292205199999
M	40	35.1232726577038	BR	35.6751392
M	60	18.817525205252	BR	19.66409338
F	0	76.4324173361796	BR	78.4073974999999
F	20	58.1342186678255	BR	59.9729183199999
F	40	39.0838111390671	BR	40.86689288
F	60	21.44639101725	BR	23.29927916
M	0	69.3678399799721	BR	71.0603603199999
M	20	51.622349476202	BR	53.1292205199999
M	40	34.2582227606242	BR	35.6751392
M	60	17.9719407242794	BR	19.66409338
F	0	77.9909564521186	BR	78.4073974999999
F	20	59.4913026781011	BR	59.9729183199999
F	40	40.304381704951	BR	40.86689288
F	60	22.5061987714268	BR	23.29927916
M	0	70.8797814624854	BR	71.0603603199999
M	20	52.9281345489909	BR	53.1292205199999
M	40	35.4578599391372	BR	35.6751392
M	60	18.9896029944514	BR	19.66409338
F	0	80.1091240211214	BR	78.4073974999999
F	20	61.3577228927474	BR	59.9729183199999
F	40	42.141011206928	BR	40.86689288
F	60	24.1871852129821	BR	23.29927916
M	0	71.6169904171261	BR	71.0603603199999
M	20	53.5857839494278	BR	53.1292205199999
M	40	35.9123127347755	BR	35.6751392
M	60	19.9061884048151	BR	19.66409338
F	0	80.0964657331569	BR	78.4073974999999
F	20	61.2231690127663	BR	59.9729183199999
F	40	41.9021675784072	BR	40.86689288
F	60	23.8154620205889	BR	23.29927916
M	0	73.8773123558951	BR	71.0603603199999
M	20	55.3446389943811	BR	53.1292205199999
M	40	36.7869790778494	BR	35.6751392
M	60	19.8637874448845	BR	19.66409338
F	0	80.6068157579875	BR	78.4073974999999
F	20	61.5914007086209	BR	59.9729183199999
F	40	42.2518462448087	BR	40.86689288
F	60	24.1221538636621	BR	23.29927916
M	0	73.7940832337135	BR	71.0603603199999
M	20	55.2200941221455	BR	53.1292205199999
M	40	36.712525134509	BR	35.6751392
M	60	19.6209719034349	BR	19.66409338
F	0	80.5247157155685	BR	78.4073974999999
F	20	61.7333829045931	BR	59.9729183199999
F	40	42.487213389051	BR	40.86689288
F	60	24.3496778076625	BR	23.29927916
M	0	73.1907543917365	BR	71.0603603199999
M	20	54.984387283733	BR	53.1292205199999
M	40	36.9804422354871	BR	35.6751392
M	60	19.9774805845768	BR	19.66409338
F	0	78.9924613464539	BR	78.4073974999999
F	20	60.2225254000922	BR	59.9729183199999
F	40	40.9501725018022	BR	40.86689288
F	60	23.0084719197726	BR	23.29927916
M	0	72.3704814904715	BR	71.0603603199999
M	20	53.9891042554893	BR	53.1292205199999
M	40	35.6619660128567	BR	35.6751392
M	60	19.0936389979464	BR	19.66409338
F	0	81.7635157177791	BR	78.4073974999999
F	20	62.7464154069399	BR	59.9729183199999
F	40	43.4315205181664	BR	40.86689288
F	60	25.3320493761191	BR	23.29927916
M	0	74.8545027790206	BR	71.0603603199999
M	20	56.2096289305919	BR	53.1292205199999
M	40	37.9682810090092	BR	35.6751392
M	60	21.2124274257769	BR	19.66409338
F	0	78.3283968868823	BR	78.4073974999999
F	20	59.7968786601382	BR	59.9729183199999
F	40	40.7499187926759	BR	40.86689288
F	60	23.1377695107835	BR	23.29927916
M	0	71.0092889077141	BR	71.0603603199999
M	20	52.7415173029498	BR	53.1292205199999
M	40	35.0169173279844	BR	35.6751392
M	60	19.107942718936	BR	19.66409338
F	0	79.8332935026148	BR	78.4073974999999
F	20	60.7843087939029	BR	59.9729183199999
F	40	41.471850630771	BR	40.86689288
F	60	23.3814082863427	BR	23.29927916
M	0	74.1399425855472	BR	71.0603603199999
M	20	55.4375289212868	BR	53.1292205199999
M	40	36.7292759377787	BR	35.6751392
M	60	19.5705957873606	BR	19.66409338
F	0	80.2840933457042	BR	78.4073974999999
F	20	61.2499339829088	BR	59.9729183199999
F	40	41.8529785766387	BR	40.86689288
F	60	23.7287967447013	BR	23.29927916
M	0	73.7076836531285	BR	71.0603603199999
M	20	54.9778885299255	BR	53.1292205199999
M	40	36.6953941052339	BR	35.6751392
M	60	19.7025660297334	BR	19.66409338
F	0	76.555768004689	BR	78.4073974999999
F	20	58.1081010913912	BR	59.9729183199999
F	40	39.0676924032323	BR	40.86689288
F	60	21.8935344471869	BR	23.29927916
M	0	71.0091233375479	BR	71.0603603199999
M	20	52.9225658918547	BR	53.1292205199999
M	40	34.9110190389265	BR	35.6751392
M	60	18.9734785708616	BR	19.66409338
F	0	79.1971322666089	BR	78.4073974999999
F	20	60.3592198544605	BR	59.9729183199999
F	40	41.2282450979481	BR	40.86689288
F	60	23.4865552506914	BR	23.29927916
M	0	72.1085342998886	BR	71.0603603199999
M	20	53.6842202405681	BR	53.1292205199999
M	40	35.5648889135199	BR	35.6751392
M	60	19.6567244608246	BR	19.66409338
F	0	79.640217697997	BR	78.4073974999999
F	20	60.7814743636539	BR	59.9729183199999
F	40	41.5334080257726	BR	40.86689288
F	60	23.6186190848244	BR	23.29927916
M	0	72.940211001622	BR	71.0603603199999
M	20	54.3208492357527	BR	53.1292205199999
M	40	36.0060296166819	BR	35.6751392
M	60	19.6574481109204	BR	19.66409338
F	0	79.827633226372	BR	78.4073974999999
F	20	60.7648194599947	BR	59.9729183199999
F	40	41.4700222038641	BR	40.86689288
F	60	23.5542299233409	BR	23.29927916
M	0	72.6556933987935	BR	71.0603603199999
M	20	53.7648954301839	BR	53.1292205199999
M	40	35.6200538619768	BR	35.6751392
M	60	19.5315579278342	BR	19.66409338
F	0	79.2859484648419	BR	78.4073974999999
F	20	60.5061422422717	BR	59.9729183199999
F	40	41.2509064271872	BR	40.86689288
F	60	23.4201317936717	BR	23.29927916
M	0	72.2495345121478	BR	71.0603603199999
M	20	53.8327556029613	BR	53.1292205199999
M	40	35.6394639220499	BR	35.6751392
M	60	19.5801239935875	BR	19.66409338
F	0	78.379487972655	BR	78.4073974999999
F	20	59.8814421682588	BR	59.9729183199999
F	40	40.765463175658	BR	40.86689288
F	60	23.2981740601814	BR	23.29927916
M	0	71.0088034614416	BR	71.0603603199999
M	20	52.7989489298015	BR	53.1292205199999
M	40	34.8265398047399	BR	35.6751392
M	60	19.1262910356232	BR	19.66409338
F	0	76.2480443220038	BR	78.4073974999999
F	20	57.7164045366072	BR	59.9729183199999
F	40	38.9007784050125	BR	40.86689288
F	60	21.7845110218235	BR	23.29927916
M	0	70.494657051307	BR	71.0603603199999
M	20	51.8991998005604	BR	53.1292205199999
M	40	33.7370563999933	BR	35.6751392
M	60	18.1449186248429	BR	19.66409338
F	0	79.3373725872025	BR	78.4073974999999
F	20	60.6689819439395	BR	59.9729183199999
F	40	41.4492757667515	BR	40.86689288
F	60	23.6164594422822	BR	23.29927916
M	0	72.7019110076962	BR	71.0603603199999
M	20	54.2229241281871	BR	53.1292205199999
M	40	35.9374745130934	BR	35.6751392
M	60	19.709201968977	BR	19.66409338
F	0	79.3042173182024	BR	78.4073974999999
F	20	60.5330740164423	BR	59.9729183199999
F	40	41.16498478733	BR	40.86689288
F	60	22.9892564230532	BR	23.29927916
M	0	74.5335206334586	BR	71.0603603199999
M	20	55.9655540594352	BR	53.1292205199999
M	40	37.3938027533086	BR	35.6751392
M	60	20.5914426245027	BR	19.66409338
F	0	80.0513100392853	BR	78.4073974999999
F	20	61.0648535852361	BR	59.9729183199999
F	40	41.7358017227555	BR	40.86689288
F	60	23.7936641147915	BR	23.29927916
M	0	73.4752987070897	BR	71.0603603199999
M	20	54.803910259504	BR	53.1292205199999
M	40	36.3354756266507	BR	35.6751392
M	60	19.7088431695199	BR	19.66409338
F	0	78.5512633469535	BR	78.4073974999999
F	20	59.7147800710372	BR	59.9729183199999
F	40	40.4598180277773	BR	40.86689288
F	60	22.6608184927367	BR	23.29927916
M	0	72.5559500576653	BR	71.0603603199999
M	20	53.8017942119695	BR	53.1292205199999
M	40	35.4118127440358	BR	35.6751392
M	60	19.150466371769	BR	19.66409338
F	0	80.1737148882364	BR	78.4073974999999
F	20	61.2075739596515	BR	59.9729183199999
F	40	41.8684906948012	BR	40.86689288
F	60	23.7421073794621	BR	23.29927916
M	0	73.777937335699	BR	71.0603603199999
M	20	55.0886228348101	BR	53.1292205199999
M	40	36.6954387832064	BR	35.6751392
M	60	20.1121455312105	BR	19.66409338
F	0	79.0405213851699	BR	78.4073974999999
F	20	60.3165021756488	BR	59.9729183199999
F	40	41.0952163653168	BR	40.86689288
F	60	23.2858949977146	BR	23.29927916
M	0	72.3059084392474	BR	71.0603603199999
M	20	53.607438433585	BR	53.1292205199999
M	40	35.3829086222056	BR	35.6751392
M	60	19.35723292643	BR	19.66409338
F	0	79.3596939325042	BR	78.4073974999999
F	20	60.5694871229028	BR	59.9729183199999
F	40	41.2655038761129	BR	40.86689288
F	60	23.346005285543	BR	23.29927916
M	0	73.4248374614148	BR	71.0603603199999
M	20	54.6049294302572	BR	53.1292205199999
M	40	36.1288514136813	BR	35.6751392
M	60	19.6402906934417	BR	19.66409338
F	0	77.5688534020671	BR	78.4073974999999
F	20	58.8433598491728	BR	59.9729183199999
F	40	39.6954136221731	BR	40.86689288
F	60	22.1691812320846	BR	23.29927916
M	0	70.3090184296355	BR	71.0603603199999
M	20	52.0283218283708	BR	53.1292205199999
M	40	34.3422992166789	BR	35.6751392
M	60	18.5164825685768	BR	19.66409338
F	0	77.6502361616537	BR	78.4073974999999
F	20	58.7370903010536	BR	59.9729183199999
F	40	39.5551311945547	BR	40.86689288
F	60	22.1044753938877	BR	23.29927916
M	0	72.1763325734565	BR	71.0603603199999
M	20	53.3779596809134	BR	53.1292205199999
M	40	34.9506482432632	BR	35.6751392
M	60	18.8241640015957	BR	19.66409338
F	0	78.6565240715464	BR	78.4073974999999
F	20	59.7163727344984	BR	59.9729183199999
F	40	40.429325844604	BR	40.86689288
F	60	22.4418645864842	BR	23.29927916
M	0	72.1530579439277	BR	71.0603603199999
M	20	53.3477659601338	BR	53.1292205199999
M	40	34.9124503901034	BR	35.6751392
M	60	18.7280074664139	BR	19.66409338
F	0	80.0901897341519	BR	78.4073974999999
F	20	61.2760801979341	BR	59.9729183199999
F	40	41.849896168854	BR	40.86689288
F	60	23.7922206381371	BR	23.29927916
M	0	73.4991926655564	BR	71.0603603199999
M	20	54.9067607618355	BR	53.1292205199999
M	40	36.5299562054639	BR	35.6751392
M	60	19.961366499834	BR	19.66409338
F	0	79.2289291397654	BR	78.4073974999999
F	20	60.1762661137399	BR	59.9729183199999
F	40	40.8744359193995	BR	40.86689288
F	60	22.9533974283225	BR	23.29927916
M	0	73.1557858070769	BR	71.0603603199999
M	20	54.4416786584468	BR	53.1292205199999
M	40	35.9610828394022	BR	35.6751392
M	60	19.4989734461961	BR	19.66409338
F	0	79.8305366636692	BR	78.4073974999999
F	20	61.1111479869725	BR	59.9729183199999
F	40	41.8215898696023	BR	40.86689288
F	60	23.8642726662871	BR	23.29927916
M	0	73.7431343501758	BR	71.0603603199999
M	20	55.2283709934707	BR	53.1292205199999
M	40	36.6140345716535	BR	35.6751392
M	60	20.0395367057656	BR	19.66409338
F	0	78.6800236087494	BR	78.4073974999999
F	20	59.7875037086904	BR	59.9729183199999
F	40	40.4868524549197	BR	40.86689288
F	60	22.653170987903	BR	23.29927916
M	0	72.1545638303457	BR	71.0603603199999
M	20	53.5212701397003	BR	53.1292205199999
M	40	35.3098227030705	BR	35.6751392
M	60	19.2175773956731	BR	19.66409338
F	0	78.8898666338369	BR	78.4073974999999
F	20	59.9377049827906	BR	59.9729183199999
F	40	40.7354409593763	BR	40.86689288
F	60	22.9458703163406	BR	23.29927916
M	0	72.1552516542784	BR	71.0603603199999
M	20	53.4624875401318	BR	53.1292205199999
M	40	35.1487360316678	BR	35.6751392
M	60	19.2863408942029	BR	19.66409338
F	0	79.6509549859322	BR	78.4073974999999
F	20	60.7547210240511	BR	59.9729183199999
F	40	41.4685154460267	BR	40.86689288
F	60	23.541872302364	BR	23.29927916
M	0	72.7924925804955	BR	71.0603603199999
M	20	54.2285993218387	BR	53.1292205199999
M	40	36.0487422872423	BR	35.6751392
M	60	19.9233054302531	BR	19.66409338
F	0	79.3567429424789	BR	78.4073974999999
F	20	60.5458977241192	BR	59.9729183199999
F	40	41.2571159854968	BR	40.86689288
F	60	23.2455198532713	BR	23.29927916
M	0	73.2402965665479	BR	71.0603603199999
M	20	54.7029615180317	BR	53.1292205199999
M	40	36.3351216688817	BR	35.6751392
M	60	19.9239563572945	BR	19.66409338
F	0	80.4026568949808	BR	78.4073974999999
F	20	61.558168392027	BR	59.9729183199999
F	40	42.2396631539471	BR	40.86689288
F	60	24.2102748802393	BR	23.29927916
M	0	73.5232550666146	BR	71.0603603199999
M	20	54.97940376251	BR	53.1292205199999
M	40	36.485690639144	BR	35.6751392
M	60	19.8909498780985	BR	19.66409338
F	0	79.1383739372378	BR	78.4073974999999
F	20	60.3212313264092	BR	59.9729183199999
F	40	41.0254956094795	BR	40.86689288
F	60	23.0370422887091	BR	23.29927916
M	0	72.4611913550566	BR	71.0603603199999
M	20	53.8099308073075	BR	53.1292205199999
M	40	35.6863700829096	BR	35.6751392
M	60	19.3719245287851	BR	19.66409338
F	0	79.7586995654719	BR	78.4073974999999
F	20	60.9161375353216	BR	59.9729183199999
F	40	41.7041821334042	BR	40.86689288
F	60	23.7347849551027	BR	23.29927916
M	0	73.2335806164906	BR	71.0603603199999
M	20	54.536085684463	BR	53.1292205199999
M	40	36.2838699336487	BR	35.6751392
M	60	19.9342665728057	BR	19.66409338
F	0	80.2695439859177	BR	78.4073974999999
F	20	61.2431091375698	BR	59.9729183199999
F	40	41.9091309844294	BR	40.86689288
F	60	23.8178986820011	BR	23.29927916
M	0	73.6967171795245	BR	71.0603603199999
M	20	54.9302651227306	BR	53.1292205199999
M	40	36.4233411383272	BR	35.6751392
M	60	19.8448006823816	BR	19.66409338
F	0	79.707260395161	BR	78.4073974999999
F	20	60.7775306116181	BR	59.9729183199999
F	40	41.4323176823213	BR	40.86689288
F	60	23.5793170829541	BR	23.29927916
M	0	73.4242426024216	BR	71.0603603199999
M	20	54.9857308470006	BR	53.1292205199999
M	40	36.7347826360739	BR	35.6751392
M	60	20.1679424101135	BR	19.66409338
F	0	79.5630010753526	BR	78.4073974999999
F	20	60.8340967971142	BR	59.9729183199999
F	40	41.5684366712748	BR	40.86689288
F	60	23.7647465049504	BR	23.29927916
M	0	72.3257010425926	BR	71.0603603199999
M	20	54.0296204014481	BR	53.1292205199999
M	40	35.8783518316126	BR	35.6751392
M	60	19.6629504241229	BR	19.66409338
F	0	78.935689095172	BR	78.4073974999999
F	20	60.1314927739918	BR	59.9729183199999
F	40	40.8914932034386	BR	40.86689288
F	60	22.9757649676714	BR	23.29927916
M	0	72.0818928044417	BR	71.0603603199999
M	20	53.578537681831	BR	53.1292205199999
M	40	35.2267026819308	BR	35.6751392
M	60	18.9679018809436	BR	19.66409338
F	0	78.5652759752169	BR	78.4073974999999
F	20	59.7849201628836	BR	59.9729183199999
F	40	40.5356500171231	BR	40.86689288
F	60	22.6986659309822	BR	23.29927916
M	0	72.217045822089	BR	71.0603603199999
M	20	53.7840389043382	BR	53.1292205199999
M	40	35.4998010912665	BR	35.6751392
M	60	19.1826374560427	BR	19.66409338
F	0	76.9534264461094	BR	78.4073974999999
F	20	58.2785954314508	BR	59.9729183199999
F	40	39.116414394842	BR	40.86689288
F	60	21.5696093318579	BR	23.29927916
M	0	70.9188232764035	BR	71.0603603199999
M	20	52.4545393063338	BR	53.1292205199999
M	40	34.4392116559337	BR	35.6751392
M	60	18.3156824023033	BR	19.66409338
F	0	78.8183558456087	BR	78.4073974999999
F	20	60.0054722843325	BR	59.9729183199999
F	40	40.6770049087959	BR	40.86689288
F	60	22.8776957535438	BR	23.29927916
M	0	72.5405337033999	BR	71.0603603199999
M	20	54.0985312267875	BR	53.1292205199999
M	40	35.8572590220847	BR	35.6751392
M	60	19.4993144744912	BR	19.66409338
F	0	78.5863335181461	BR	78.4073974999999
F	20	60.3450263701016	BR	59.9729183199999
F	40	41.1085502468988	BR	40.86689288
F	60	23.2970631785668	BR	23.29927916
M	0	69.0102350668566	BR	71.0603603199999
M	20	51.6210924967562	BR	53.1292205199999
M	40	35.0265007096293	BR	35.6751392
M	60	18.912654865502	BR	19.66409338
F	0	77.9291221420802	BR	78.4073974999999
F	20	59.4603429038126	BR	59.9729183199999
F	40	40.3597236962708	BR	40.86689288
F	60	22.7764668157165	BR	23.29927916
M	0	69.9339037691449	BR	71.0603603199999
M	20	52.3404497061117	BR	53.1292205199999
M	40	35.6310786475045	BR	35.6751392
M	60	19.4862557883296	BR	19.66409338
F	0	78.8232033899399	BR	78.4073974999999
F	20	60.1319858698644	BR	59.9729183199999
F	40	40.9166306777513	BR	40.86689288
F	60	22.9560677936726	BR	23.29927916
M	0	72.7512689583351	BR	71.0603603199999
M	20	54.6499650567856	BR	53.1292205199999
M	40	36.7406918281497	BR	35.6751392
M	60	19.7162868009349	BR	19.66409338
F	0	79.6664420589335	BR	78.4073974999999
F	20	60.922122267657	BR	59.9729183199999
F	40	41.6629539362445	BR	40.86689288
F	60	23.7582469536855	BR	23.29927916
M	0	72.7204273112293	BR	71.0603603199999
M	20	54.1987098260108	BR	53.1292205199999
M	40	35.8331501660691	BR	35.6751392
M	60	19.3553848458098	BR	19.66409338
F	0	82.0037667112586	BR	78.4073974999999
F	20	62.9698332209958	BR	59.9729183199999
F	40	43.5387229539854	BR	40.86689288
F	60	25.0332455540266	BR	23.29927916
M	0	74.8748572806726	BR	71.0603603199999
M	20	56.4431350997021	BR	53.1292205199999
M	40	37.9924440519628	BR	35.6751392
M	60	20.7236992945876	BR	19.66409338
F	0	78.8818487938462	BR	78.4073974999999
F	20	59.9940412326335	BR	59.9729183199999
F	40	40.8225718221741	BR	40.86689288
F	60	23.2280221491388	BR	23.29927916
M	0	71.0688542720968	BR	71.0603603199999
M	20	52.7507096882766	BR	53.1292205199999
M	40	35.1640472716658	BR	35.6751392
M	60	19.3812765252483	BR	19.66409338
F	0	77.8684420554553	BR	78.4073974999999
F	20	58.919443398044	BR	59.9729183199999
F	40	39.7788902917775	BR	40.86689288
F	60	22.1378559822459	BR	23.29927916
M	0	71.7530915946365	BR	71.0603603199999
M	20	53.1594719568079	BR	53.1292205199999
M	40	34.9064456078929	BR	35.6751392
M	60	18.5084820559934	BR	19.66409338
F	0	77.7523042823442	BR	78.4073974999999
F	20	59.1509053918753	BR	59.9729183199999
F	40	40.0957571525661	BR	40.86689288
F	60	22.3898777777326	BR	23.29927916
M	0	70.0695405924961	BR	71.0603603199999
M	20	52.1346743324909	BR	53.1292205199999
M	40	34.9748990515181	BR	35.6751392
M	60	18.7196872327273	BR	19.66409338
F	0	81.7551577972791	CL	82.1490815999999
F	20	62.660543548105	CL	62.9818436399999
F	40	43.2547094195159	CL	43.4745693799999
F	60	24.9022732812513	CL	25.08713486
M	0	75.8529737812176	CL	76.65920664
M	20	57.0007455380546	CL	57.65236354
M	40	38.4011272247554	CL	38.89384224
M	60	21.026888029798	CL	21.50698448
F	0	81.0420702050837	CL	82.1490815999999
F	20	61.8390745840964	CL	62.9818436399999
F	40	42.3647629051084	CL	43.4745693799999
F	60	23.8860236165688	CL	25.08713486
M	0	75.7808687221509	CL	76.65920664
M	20	56.774893871454	CL	57.65236354
M	40	37.9737198417331	CL	38.89384224
M	60	20.5400004045196	CL	21.50698448
F	0	79.8038490739854	CL	82.1490815999999
F	20	60.6557238080395	CL	62.9818436399999
F	40	41.162874859842	CL	43.4745693799999
F	60	22.950011154598	CL	25.08713486
M	0	73.9169254465197	CL	76.65920664
M	20	54.8354575514944	CL	57.65236354
M	40	35.8340781130255	CL	38.89384224
M	60	18.6737820185659	CL	21.50698448
F	0	80.587419736375	CL	82.1490815999999
F	20	61.6965615005722	CL	62.9818436399999
F	40	42.3862442730814	CL	43.4745693799999
F	60	24.1813947674718	CL	25.08713486
M	0	74.8932988427892	CL	76.65920664
M	20	56.187615320307	CL	57.65236354
M	40	37.7391052775209	CL	38.89384224
M	60	20.416493415692	CL	21.50698448
F	0	81.7383510678693	CL	82.1490815999999
F	20	62.8098738999599	CL	62.9818436399999
F	40	43.3706766564684	CL	43.4745693799999
F	60	24.8601392900356	CL	25.08713486
M	0	76.0973798916815	CL	76.65920664
M	20	57.2031414503569	CL	57.65236354
M	40	38.3466578532466	CL	38.89384224
M	60	20.6425693755981	CL	21.50698448
F	0	82.2768150625081	CL	82.1490815999999
F	20	63.1159886880288	CL	62.9818436399999
F	40	43.5842656808936	CL	43.4745693799999
F	60	25.1239907221136	CL	25.08713486
M	0	76.9168173996929	CL	76.65920664
M	20	58.0374656529106	CL	57.65236354
M	40	39.1507195087968	CL	38.89384224
M	60	21.606424481333	CL	21.50698448
F	0	82.3367501532313	CL	82.1490815999999
F	20	63.1090978119412	CL	62.9818436399999
F	40	43.5871879786617	CL	43.4745693799999
F	60	25.0951146407861	CL	25.08713486
M	0	76.7896303734343	CL	76.65920664
M	20	57.6788408611628	CL	57.65236354
M	40	38.627493017033	CL	38.89384224
M	60	21.0916202468023	CL	21.50698448
F	0	82.0316258971891	CL	82.1490815999999
F	20	62.7637193587158	CL	62.9818436399999
F	40	43.186000332531	CL	43.4745693799999
F	60	24.6422172686595	CL	25.08713486
M	0	76.2659294730414	CL	76.65920664
M	20	57.1328405072779	CL	57.65236354
M	40	38.2794200096374	CL	38.89384224
M	60	20.737222246629	CL	21.50698448
F	0	80.8622021421664	CL	82.1490815999999
F	20	61.9039269644112	CL	62.9818436399999
F	40	42.6249414979662	CL	43.4745693799999
F	60	24.4941110606575	CL	25.08713486
M	0	75.2382628559471	CL	76.65920664
M	20	56.4038553332399	CL	57.65236354
M	40	37.9436964434777	CL	38.89384224
M	60	20.927156328464	CL	21.50698448
F	0	82.4495693044257	CL	82.1490815999999
F	20	63.2498293031908	CL	62.9818436399999
F	40	43.6894609837522	CL	43.4745693799999
F	60	25.1681254445499	CL	25.08713486
M	0	76.7431986497095	CL	76.65920664
M	20	57.6789918574626	CL	57.65236354
M	40	38.6823728278625	CL	38.89384224
M	60	21.0967714893438	CL	21.50698448
F	0	81.9203382181099	CL	82.1490815999999
F	20	62.7270561714377	CL	62.9818436399999
F	40	43.2880676601205	CL	43.4745693799999
F	60	24.8976733229807	CL	25.08713486
M	0	76.6960598966708	CL	76.65920664
M	20	57.8387491812334	CL	57.65236354
M	40	39.1669216780479	CL	38.89384224
M	60	21.5427906581312	CL	21.50698448
F	0	81.4632953773506	CL	82.1490815999999
F	20	62.34664367713	CL	62.9818436399999
F	40	42.8449002935769	CL	43.4745693799999
F	60	24.4708106550789	CL	25.08713486
M	0	77.0754445830686	CL	76.65920664
M	20	58.1016506378083	CL	57.65236354
M	40	39.0845028902648	CL	38.89384224
M	60	21.2036045716726	CL	21.50698448
F	0	81.5418480575211	CL	82.1490815999999
F	20	62.5263973011721	CL	62.9818436399999
F	40	43.1079101174481	CL	43.4745693799999
F	60	24.5925018845622	CL	25.08713486
M	0	76.1308472441674	CL	76.65920664
M	20	57.0694689917247	CL	57.65236354
M	40	38.2095069739939	CL	38.89384224
M	60	20.7411550038254	CL	21.50698448
F	0	82.1129688343272	CL	82.1490815999999
F	20	62.876456965248	CL	62.9818436399999
F	40	43.3384106310677	CL	43.4745693799999
F	60	24.9277991690861	CL	25.08713486
M	0	76.394836464236	CL	76.65920664
M	20	57.3628544872201	CL	57.65236354
M	40	38.4503096352383	CL	38.89384224
M	60	20.9603658967787	CL	21.50698448
F	0	81.479664342779	CL	82.1490815999999
F	20	62.4049586892821	CL	62.9818436399999
F	40	42.9526904456094	CL	43.4745693799999
F	60	24.5735315687596	CL	25.08713486
M	0	76.3614388722584	CL	76.65920664
M	20	57.2994136422933	CL	57.65236354
M	40	38.4350400990067	CL	38.89384224
M	60	21.1594071760364	CL	21.50698448
F	0	82.3861461854235	CL	82.1490815999999
F	20	63.1216512196915	CL	62.9818436399999
F	40	43.5851786707036	CL	43.4745693799999
F	60	25.160552188422	CL	25.08713486
M	0	76.5677098703326	CL	76.65920664
M	20	57.754741744143	CL	57.65236354
M	40	38.9788784293413	CL	38.89384224
M	60	21.4617556836461	CL	21.50698448
F	0	82.0572172232487	CL	82.1490815999999
F	20	62.9980009294277	CL	62.9818436399999
F	40	43.4648462731037	CL	43.4745693799999
F	60	25.0243252622961	CL	25.08713486
M	0	76.3939192678871	CL	76.65920664
M	20	57.3912270473797	CL	57.65236354
M	40	38.4180610480844	CL	38.89384224
M	60	21.0416642391988	CL	21.50698448
F	0	81.9200975230016	CL	82.1490815999999
F	20	62.8561193879379	CL	62.9818436399999
F	40	43.3245969258215	CL	43.4745693799999
F	60	24.8689649573288	CL	25.08713486
M	0	75.8042427924853	CL	76.65920664
M	20	56.8935698059104	CL	57.65236354
M	40	37.9039793960333	CL	38.89384224
M	60	20.4907288290546	CL	21.50698448
F	0	80.4623954464879	CL	82.1490815999999
F	20	61.4138498902099	CL	62.9818436399999
F	40	42.0196873779979	CL	43.4745693799999
F	60	23.9121557591158	CL	25.08713486
M	0	74.0164061054339	CL	76.65920664
M	20	55.1942186413154	CL	57.65236354
M	40	36.5270247473574	CL	38.89384224
M	60	19.6130685882094	CL	21.50698448
F	0	81.3633292663023	CL	82.1490815999999
F	20	62.284335168408	CL	62.9818436399999
F	40	42.8176183810363	CL	43.4745693799999
F	60	24.3898726150225	CL	25.08713486
M	0	75.1469996999866	CL	76.65920664
M	20	56.3838514469409	CL	57.65236354
M	40	37.6647921013604	CL	38.89384224
M	60	20.5364029065323	CL	21.50698448
F	0	81.517181575586	CL	82.1490815999999
F	20	62.389156877954	CL	62.9818436399999
F	40	42.8409060204938	CL	43.4745693799999
F	60	24.3738967170085	CL	25.08713486
M	0	75.2211577317557	CL	76.65920664
M	20	56.2209772793702	CL	57.65236354
M	40	37.5290390003563	CL	38.89384224
M	60	20.4026361284322	CL	21.50698448
F	0	78.5208420029517	CO	79.14717814
F	20	59.8640122191531	CO	60.6919829999999
F	40	40.6575647460846	CO	41.58974202
F	60	22.6172185795669	CO	23.5781708
M	0	73.2254277963202	CO	73.4208689799999
M	20	55.0243990394206	CO	55.4821885399999
M	40	37.3910092540326	CO	38.4086055599999
M	60	20.0232547415658	CO	21.3787994199999
F	0	79.8697550444904	CO	79.14717814
F	20	60.8583087930435	CO	60.6919829999999
F	40	41.5212295612105	CO	41.58974202
F	60	23.212411043609	CO	23.5781708
M	0	74.7711540366242	CO	73.4208689799999
M	20	56.1570121238745	CO	55.4821885399999
M	40	38.3119015233553	CO	38.4086055599999
M	60	20.860093367061	CO	21.3787994199999
F	0	79.6307138768879	CO	79.14717814
F	20	61.0233881590774	CO	60.6919829999999
F	40	41.7781980465965	CO	41.58974202
F	60	23.6313124129109	CO	23.5781708
M	0	74.6240190810522	CO	73.4208689799999
M	20	56.4692927116347	CO	55.4821885399999
M	40	38.4747865913414	CO	38.4086055599999
M	60	20.8556388950746	CO	21.3787994199999
F	0	79.5804866395729	CO	79.14717814
F	20	61.2272350283088	CO	60.6919829999999
F	40	42.0351083581038	CO	41.58974202
F	60	23.916197071457	CO	23.5781708
M	0	74.795822710124	CO	73.4208689799999
M	20	56.7953470800374	CO	55.4821885399999
M	40	39.0320560483567	CO	38.4086055599999
M	60	21.5502873971848	CO	21.3787994199999
F	0	79.5394946851509	CO	79.14717814
F	20	60.8373790690309	CO	60.6919829999999
F	40	41.4554991548023	CO	41.58974202
F	60	23.2212461335584	CO	23.5781708
M	0	75.8315820773757	CO	73.4208689799999
M	20	57.2719641805764	CO	55.4821885399999
M	40	38.8523817481723	CO	38.4086055599999
M	60	21.098785291869	CO	21.3787994199999
F	0	80.8509471051863	CO	79.14717814
F	20	61.8064946022283	CO	60.6919829999999
F	40	42.435805552375	CO	41.58974202
F	60	24.0146367657157	CO	23.5781708
M	0	75.7540361137404	CO	73.4208689799999
M	20	57.2930119564119	CO	55.4821885399999
M	40	39.1770620638576	CO	38.4086055599999
M	60	21.7398693468163	CO	21.3787994199999
F	0	77.7780857398454	CO	79.14717814
F	20	59.2406101414001	CO	60.6919829999999
F	40	40.3143280630453	CO	41.58974202
F	60	22.7812077550038	CO	23.5781708
M	0	70.4518771012076	CO	73.4208689799999
M	20	52.6224850598132	CO	55.4821885399999
M	40	35.8436065608193	CO	38.4086055599999
M	60	19.4996260523435	CO	21.3787994199999
F	0	79.2059654508572	CO	79.14717814
F	20	60.4450046515886	CO	60.6919829999999
F	40	41.2172545346006	CO	41.58974202
F	60	22.9840227988419	CO	23.5781708
M	0	73.6220761796353	CO	73.4208689799999
M	20	55.2999861845262	CO	55.4821885399999
M	40	37.5292948912901	CO	38.4086055599999
M	60	20.2553841195746	CO	21.3787994199999
F	0	80.7925075233448	CO	79.14717814
F	20	62.2151918255804	CO	60.6919829999999
F	40	42.9844070906339	CO	41.58974202
F	60	24.7312305725299	CO	23.5781708
M	0	75.4593025594947	CO	73.4208689799999
M	20	57.2715036218882	CO	55.4821885399999
M	40	39.7245692671773	CO	38.4086055599999
M	60	21.9753778067496	CO	21.3787994199999
F	0	79.0367087061416	CO	79.14717814
F	20	60.6325653319384	CO	60.6919829999999
F	40	41.4882145397755	CO	41.58974202
F	60	23.3003519873628	CO	23.5781708
M	0	74.246236365179	CO	73.4208689799999
M	20	56.1142348314088	CO	55.4821885399999
M	40	38.1513107237917	CO	38.4086055599999
M	60	20.65531869284	CO	21.3787994199999
F	0	77.2308501346579	CO	79.14717814
F	20	60.0236695649389	CO	60.6919829999999
F	40	41.2802327752007	CO	41.58974202
F	60	23.802726636784	CO	23.5781708
M	0	68.9377454477355	CO	73.4208689799999
M	20	52.5539622832911	CO	55.4821885399999
M	40	36.9945211883024	CO	38.4086055599999
M	60	21.3052580889506	CO	21.3787994199999
F	0	78.7565613339563	CO	79.14717814
F	20	60.5056717471236	CO	60.6919829999999
F	40	41.3042738644813	CO	41.58974202
F	60	23.2663762513286	CO	23.5781708
M	0	75.1985328277254	CO	73.4208689799999
M	20	57.3097037297723	CO	55.4821885399999
M	40	39.075400135103	CO	38.4086055599999
M	60	21.3407688832343	CO	21.3787994199999
F	0	80.3983011424242	CO	79.14717814
F	20	61.6852140361796	CO	60.6919829999999
F	40	42.3270996681431	CO	41.58974202
F	60	23.8443104569287	CO	23.5781708
M	0	76.39934652232	CO	73.4208689799999
M	20	57.9898928173512	CO	55.4821885399999
M	40	39.5986717767188	CO	38.4086055599999
M	60	21.678588664692	CO	21.3787994199999
F	0	78.7846762670942	CO	79.14717814
F	20	60.1286291924485	CO	60.6919829999999
F	40	40.9497353228132	CO	41.58974202
F	60	22.8146993155078	CO	23.5781708
M	0	72.9987353021235	CO	73.4208689799999
M	20	54.9181508453052	CO	55.4821885399999
M	40	37.4198939879091	CO	38.4086055599999
M	60	20.1423063864187	CO	21.3787994199999
F	0	75.4251787684909	CO	79.14717814
F	20	58.7437801283817	CO	60.6919829999999
F	40	40.0950788750216	CO	41.58974202
F	60	22.5821217473602	CO	23.5781708
M	0	70.7378294067729	CO	73.4208689799999
M	20	53.8190326749404	CO	55.4821885399999
M	40	36.9995296366827	CO	38.4086055599999
M	60	20.5372803196362	CO	21.3787994199999
F	0	78.3437685614376	CO	79.14717814
F	20	59.7998898876721	CO	60.6919829999999
F	40	40.6883381991051	CO	41.58974202
F	60	22.7389339389424	CO	23.5781708
M	0	72.8699057828265	CO	73.4208689799999
M	20	54.9024925692096	CO	55.4821885399999
M	40	37.2342164569742	CO	38.4086055599999
M	60	19.9566644615157	CO	21.3787994199999
F	0	78.8219128665566	CO	79.14717814
F	20	60.0438907129923	CO	60.6919829999999
F	40	40.9154832699205	CO	41.58974202
F	60	22.8555849316439	CO	23.5781708
M	0	72.7396759225971	CO	73.4208689799999
M	20	54.4462589194533	CO	55.4821885399999
M	40	36.7693817696139	CO	38.4086055599999
M	60	19.6150585016962	CO	21.3787994199999
F	0	80.4079842409766	CO	79.14717814
F	20	61.6995554153467	CO	60.6919829999999
F	40	42.4716433228161	CO	41.58974202
F	60	24.1563148464804	CO	23.5781708
M	0	75.0982377681529	CO	73.4208689799999
M	20	56.7747171835702	CO	55.4821885399999
M	40	39.0428757451958	CO	38.4086055599999
M	60	21.6559310200582	CO	21.3787994199999
F	0	79.7244579474964	CO	79.14717814
F	20	60.7968049137601	CO	60.6919829999999
F	40	41.5636563154924	CO	41.58974202
F	60	23.3337159835303	CO	23.5781708
M	0	72.6627170334513	CO	73.4208689799999
M	20	54.1389791447833	CO	55.4821885399999
M	40	36.7431995105047	CO	38.4086055599999
M	60	19.6234879704463	CO	21.3787994199999
F	0	79.8339023828298	CO	79.14717814
F	20	61.1211181725647	CO	60.6919829999999
F	40	41.9988304011165	CO	41.58974202
F	60	23.7919517004181	CO	23.5781708
M	0	73.314483665022	CO	73.4208689799999
M	20	55.0049936005418	CO	55.4821885399999
M	40	37.9004709769596	CO	38.4086055599999
M	60	21.1222294436999	CO	21.3787994199999
F	0	80.4235771131557	CO	79.14717814
F	20	61.6064476666537	CO	60.6919829999999
F	40	42.4656367381437	CO	41.58974202
F	60	24.2834991829001	CO	23.5781708
M	0	74.3774056060543	CO	73.4208689799999
M	20	55.7923686911011	CO	55.4821885399999
M	40	38.3155310405744	CO	38.4086055599999
M	60	21.1433617604544	CO	21.3787994199999
F	0	78.2385654546682	CO	79.14717814
F	20	59.6644659445537	CO	60.6919829999999
F	40	40.5398524917002	CO	41.58974202
F	60	22.7535469654677	CO	23.5781708
M	0	72.0283312549914	CO	73.4208689799999
M	20	53.9372045810031	CO	55.4821885399999
M	40	36.596720655287	CO	38.4086055599999
M	60	19.4052881261663	CO	21.3787994199999
F	0	81.1994770818328	CO	79.14717814
F	20	62.2543368235177	CO	60.6919829999999
F	40	42.9183952555279	CO	41.58974202
F	60	24.614725518344	CO	23.5781708
M	0	75.5402111913773	CO	73.4208689799999
M	20	56.9817542307098	CO	55.4821885399999
M	40	38.5957108450887	CO	38.4086055599999
M	60	20.9483026019974	CO	21.3787994199999
F	0	78.783896455571	CO	79.14717814
F	20	60.3711974564121	CO	60.6919829999999
F	40	41.1957801526875	CO	41.58974202
F	60	23.0759922008247	CO	23.5781708
M	0	73.7195564652463	CO	73.4208689799999
M	20	55.4708128506498	CO	55.4821885399999
M	40	38.0296737804982	CO	38.4086055599999
M	60	20.7099376050245	CO	21.3787994199999
F	0	80.5243861585056	CO	79.14717814
F	20	61.7572941460913	CO	60.6919829999999
F	40	42.5957404838198	CO	41.58974202
F	60	24.3186577519633	CO	23.5781708
M	0	74.6184328518115	CO	73.4208689799999
M	20	56.3350758347164	CO	55.4821885399999
M	40	38.5613192431923	CO	38.4086055599999
M	60	21.0861582552464	CO	21.3787994199999
F	0	77.0805779834623	CO	79.14717814
F	20	58.5235981610455	CO	60.6919829999999
F	40	39.8105387019357	CO	41.58974202
F	60	22.5164977735536	CO	23.5781708
M	0	71.4397888404126	CO	73.4208689799999
M	20	53.3474600158229	CO	55.4821885399999
M	40	36.6248596691365	CO	38.4086055599999
M	60	20.2241928447371	CO	21.3787994199999
F	0	80.8106135941517	CO	79.14717814
F	20	61.7803277229102	CO	60.6919829999999
F	40	42.6659849867429	CO	41.58974202
F	60	24.4487077997654	CO	23.5781708
M	0	72.2121036479067	CO	73.4208689799999
M	20	54.2981953423967	CO	55.4821885399999
M	40	38.2320862265111	CO	38.4086055599999
M	60	21.2201530728493	CO	21.3787994199999
F	0	79.5681559622542	CO	79.14717814
F	20	60.5274862095199	CO	60.6919829999999
F	40	41.5008720478553	CO	41.58974202
F	60	23.665621743297	CO	23.5781708
M	0	71.7485229263573	CO	73.4208689799999
M	20	53.3094348428639	CO	55.4821885399999
M	40	37.0700669389563	CO	38.4086055599999
M	60	20.6216695126422	CO	21.3787994199999
F	0	79.9924516894785	CO	79.14717814
F	20	60.8858304652401	CO	60.6919829999999
F	40	41.8094454243593	CO	41.58974202
F	60	23.7364823759251	CO	23.5781708
M	0	73.2678602287505	CO	73.4208689799999
M	20	54.8915152558684	CO	55.4821885399999
M	40	38.24684220271	CO	38.4086055599999
M	60	21.2336829253857	CO	21.3787994199999
F	0	79.6023061938783	CO	79.14717814
F	20	60.8537142482954	CO	60.6919829999999
F	40	41.7979330763114	CO	41.58974202
F	60	23.8415561144161	CO	23.5781708
M	0	71.3799460286732	CO	73.4208689799999
M	20	53.2124095994231	CO	55.4821885399999
M	40	37.2520284570753	CO	38.4086055599999
M	60	20.5848692820996	CO	21.3787994199999
F	0	81.1903651188515	CO	79.14717814
F	20	62.0996799739933	CO	60.6919829999999
F	40	42.7078262471771	CO	41.58974202
F	60	24.2165870874553	CO	23.5781708
M	0	75.8538375847379	CO	73.4208689799999
M	20	57.1509928293532	CO	55.4821885399999
M	40	38.794528495591	CO	38.4086055599999
M	60	21.2917724591688	CO	21.3787994199999
F	0	77.6894872686415	CO	79.14717814
F	20	59.2687645205944	CO	60.6919829999999
F	40	40.1619322395729	CO	41.58974202
F	60	22.2461055506712	CO	23.5781708
M	0	72.4422335403564	CO	73.4208689799999
M	20	54.2716931097683	CO	55.4821885399999
M	40	36.4460426077502	CO	38.4086055599999
M	60	19.3475669178091	CO	21.3787994199999
F	0	80.5095091412942	CO	79.14717814
F	20	61.7415499242338	CO	60.6919829999999
F	40	42.6311215224458	CO	41.58974202
F	60	24.5615326378296	CO	23.5781708
M	0	74.6932969417422	CO	73.4208689799999
M	20	56.7117384245811	CO	55.4821885399999
M	40	38.6824761507736	CO	38.4086055599999
M	60	21.4567816082173	CO	21.3787994199999
F	0	79.7252744457186	CO	79.14717814
F	20	60.742960787533	CO	60.6919829999999
F	40	41.5631588250054	CO	41.58974202
F	60	23.482391271953	CO	23.5781708
M	0	71.4035616462312	CO	73.4208689799999
M	20	53.0181880143357	CO	55.4821885399999
M	40	36.9490607704688	CO	38.4086055599999
M	60	20.6442043156804	CO	21.3787994199999
F	0	80.6653255082444	CO	79.14717814
F	20	61.6748737211743	CO	60.6919829999999
F	40	42.2974514704199	CO	41.58974202
F	60	23.9788827174137	CO	23.5781708
M	0	75.4851157952554	CO	73.4208689799999
M	20	56.9102347908623	CO	55.4821885399999
M	40	38.4768757133089	CO	38.4086055599999
M	60	20.7793995021638	CO	21.3787994199999
F	0	76.6878632914198	PE	78.1171337999998
F	20	58.0331076892911	PE	59.80406572
F	40	38.8347289772162	PE	40.93232682
F	60	20.9803492400908	PE	23.09357516
M	0	74.862569128343	PE	72.9302494799999
M	20	56.4022279990927	PE	55.0256433399999
M	40	37.6445793056532	PE	37.04717652
M	60	19.7786540102603	PE	20.21896164
F	0	78.6400385044578	PE	78.1171337999998
F	20	60.6009079068531	PE	59.80406572
F	40	41.2960393918142	PE	40.93232682
F	60	23.1974104884446	PE	23.09357516
M	0	75.1854798385649	PE	72.9302494799999
M	20	57.7753524789507	PE	55.0256433399999
M	40	38.8760151856535	PE	37.04717652
M	60	21.2222783071963	PE	20.21896164
F	0	79.808851387043	PE	78.1171337999998
F	20	61.5746588908902	PE	59.80406572
F	40	42.4722751109234	PE	40.93232682
F	60	24.2575341653239	PE	23.09357516
M	0	75.7471051016515	PE	72.9302494799999
M	20	57.904781782569	PE	55.0256433399999
M	40	39.5076573958409	PE	37.04717652
M	60	21.9252885088136	PE	20.21896164
F	0	78.9045495970492	PE	78.1171337999998
F	20	59.8256829049428	PE	59.80406572
F	40	40.4707584603083	PE	40.93232682
F	60	22.1485195267432	PE	23.09357516
M	0	75.8818144440207	PE	72.9302494799999
M	20	57.0114430674417	PE	55.0256433399999
M	40	38.1232631221412	PE	37.04717652
M	60	20.1104166712155	PE	20.21896164
F	0	79.4093436601254	PE	78.1171337999998
F	20	60.7958048520257	PE	59.80406572
F	40	41.2864893045183	PE	40.93232682
F	60	22.8023767290696	PE	23.09357516
M	0	76.2314907011894	PE	72.9302494799999
M	20	57.9478279221824	PE	55.0256433399999
M	40	39.0302895877656	PE	37.04717652
M	60	20.9169808574835	PE	20.21896164
F	0	76.9861682421466	PE	78.1171337999998
F	20	59.4600631830026	PE	59.80406572
F	40	40.4761515049094	PE	40.93232682
F	60	22.6622562097157	PE	23.09357516
M	0	73.0341432620547	PE	72.9302494799999
M	20	55.9672210768219	PE	55.0256433399999
M	40	37.6819054824325	PE	37.04717652
M	60	20.5914341372614	PE	20.21896164
F	0	78.4618164991	PE	78.1171337999998
F	20	59.6036410390734	PE	59.80406572
F	40	40.4059344214839	PE	40.93232682
F	60	22.5816188230542	PE	23.09357516
M	0	75.2840515735686	PE	72.9302494799999
M	20	57.0019381386028	PE	55.0256433399999
M	40	38.3722070693305	PE	37.04717652
M	60	20.7589425685477	PE	20.21896164
F	0	78.9497815277807	PE	78.1171337999998
F	20	60.2563593755017	PE	59.80406572
F	40	40.9643880765397	PE	40.93232682
F	60	22.9236536638466	PE	23.09357516
M	0	75.4571633576484	PE	72.9302494799999
M	20	57.0661968544012	PE	55.0256433399999
M	40	38.4623656624666	PE	37.04717652
M	60	20.9366664156004	PE	20.21896164
F	0	80.7329755413649	PE	78.1171337999998
F	20	62.1304997545905	PE	59.80406572
F	40	42.7525992956956	PE	40.93232682
F	60	24.3319032012862	PE	23.09357516
M	0	77.3993765894559	PE	72.9302494799999
M	20	58.9865199157357	PE	55.0256433399999
M	40	40.295294140486	PE	37.04717652
[truncated: 905 more rows]
