# Supplementary material for: Life expectancy and mortality in 363 cities of Latin America
Source: Nat Med. 2021 Jan 25;27(3):463–70. doi: 10.1038/s41591-020-01214-4 (PMC7960508; doi:10.1038/s41591-020-01214-4)
Supplement: Source Data Extended Data Fig. 2 — Statistical Source Data. [file 41591_2020_1214_MOESM7_ESM.csv]

iso2	sex	age	le	lci	uci	High-income countries	Low-income countries	Lower-middle-income countries	Middle-income countries	No income group available	Upper-middle-income countries
AR	F	0	80.2582197030292	79.95115323024	80.5741172196202	83.133793585326	63.659752333272	68.8887213086019	72.6929433243145	81.9751327963775	77.3012530340983
AR	M	0	73.8500311317263	73.0985666629023	74.2545439994296	77.7353551404813	59.8241481526728	65.3948748870886	68.2019483562908	75.3617114259814	71.79869000145
AR	F	0	79.9594140452412	79.7350925257173	80.1768511767887	83.133793585326	63.659752333272	68.8887213086019	72.6929433243145	81.9751327963775	77.3012530340983
AR	M	0	73.1559472320027	72.9100113017235	73.3998073437197	77.7353551404813	59.8241481526728	65.3948748870886	68.2019483562908	75.3617114259814	71.79869000145
AR	F	0	78.8618379700492	78.2093493174107	79.3558095028009	83.133793585326	63.659752333272	68.8887213086019	72.6929433243145	81.9751327963775	77.3012530340983
AR	M	0	71.6989885991046	71.2128231877197	72.1644544442057	77.7353551404813	59.8241481526728	65.3948748870886	68.2019483562908	75.3617114259814	71.79869000145
AR	F	0	80.8852368605776	80.3685674526249	81.3164679957977	83.133793585326	63.659752333272	68.8887213086019	72.6929433243145	81.9751327963775	77.3012530340983
AR	M	0	74.2411270555226	73.6699722782913	74.7427777673678	77.7353551404813	59.8241481526728	65.3948748870886	68.2019483562908	75.3617114259814	71.79869000145
AR	F	0	78.9841976732923	78.5593963774069	79.4194084181508	83.133793585326	63.659752333272	68.8887213086019	72.6929433243145	81.9751327963775	77.3012530340983
AR	M	0	73.4517032455847	72.9908644796938	73.9063303331117	77.7353551404813	59.8241481526728	65.3948748870886	68.2019483562908	75.3617114259814	71.79869000145
AR	F	0	79.32165132667	79.1409130362011	79.4702388897774	83.133793585326	63.659752333272	68.8887213086019	72.6929433243145	81.9751327963775	77.3012530340983
AR	M	0	73.1386426087953	72.690124993547	73.3623125932672	77.7353551404813	59.8241481526728	65.3948748870886	68.2019483562908	75.3617114259814	71.79869000145
AR	F	0	78.879626572959	78.5291635559708	79.2555375702018	83.133793585326	63.659752333272	68.8887213086019	72.6929433243145	81.9751327963775	77.3012530340983
AR	M	0	72.7232680887917	72.3550805898551	73.0827579759269	77.7353551404813	59.8241481526728	65.3948748870886	68.2019483562908	75.3617114259814	71.79869000145
AR	F	0	77.9034655251654	77.6119110494705	78.1991293300764	83.133793585326	63.659752333272	68.8887213086019	72.6929433243145	81.9751327963775	77.3012530340983
AR	M	0	70.7333217229592	70.3833814378656	71.0422678835156	77.7353551404813	59.8241481526728	65.3948748870886	68.2019483562908	75.3617114259814	71.79869000145
AR	F	0	80.3400202665277	79.9153811687709	80.809217211143	83.133793585326	63.659752333272	68.8887213086019	72.6929433243145	81.9751327963775	77.3012530340983
AR	M	0	73.4599427144073	72.9827808000251	73.9058628909992	77.7353551404813	59.8241481526728	65.3948748870886	68.2019483562908	75.3617114259814	71.79869000145
AR	F	0	77.7873848197368	77.4232865821849	78.143653723249	83.133793585326	63.659752333272	68.8887213086019	72.6929433243145	81.9751327963775	77.3012530340983
AR	M	0	71.5451092659863	71.1381304668533	71.8699696544543	77.7353551404813	59.8241481526728	65.3948748870886	68.2019483562908	75.3617114259814	71.79869000145
AR	F	0	79.5640435997866	79.5179271697032	79.6098082502344	83.133793585326	63.659752333272	68.8887213086019	72.6929433243145	81.9751327963775	77.3012530340983
AR	M	0	73.3892854238384	73.3426148819718	73.4406779099474	77.7353551404813	59.8241481526728	65.3948748870886	68.2019483562908	75.3617114259814	71.79869000145
AR	F	0	78.0728949059441	77.566393781569	78.5205354666523	83.133793585326	63.659752333272	68.8887213086019	72.6929433243145	81.9751327963775	77.3012530340983
AR	M	0	70.6373493368559	70.2223853267625	71.0686821870609	77.7353551404813	59.8241481526728	65.3948748870886	68.2019483562908	75.3617114259814	71.79869000145
AR	F	0	79.6549941259532	79.3324753614474	79.9550898906071	83.133793585326	63.659752333272	68.8887213086019	72.6929433243145	81.9751327963775	77.3012530340983
AR	M	0	72.3256328991718	72.0093977841418	72.66850725559	77.7353551404813	59.8241481526728	65.3948748870886	68.2019483562908	75.3617114259814	71.79869000145
AR	F	0	77.643036716703	77.2439277647611	78.0595276932715	83.133793585326	63.659752333272	68.8887213086019	72.6929433243145	81.9751327963775	77.3012530340983
AR	M	0	70.8104033645462	70.4022714144691	71.2487192525616	77.7353551404813	59.8241481526728	65.3948748870886	68.2019483562908	75.3617114259814	71.79869000145
AR	F	0	77.9552559789209	77.616816912046	78.2870290048442	83.133793585326	63.659752333272	68.8887213086019	72.6929433243145	81.9751327963775	77.3012530340983
AR	M	0	73.3846880978009	73.0562208997831	73.7673264123786	77.7353551404813	59.8241481526728	65.3948748870886	68.2019483562908	75.3617114259814	71.79869000145
AR	F	0	81.4755765802599	80.9147939798521	82.0565160204047	83.133793585326	63.659752333272	68.8887213086019	72.6929433243145	81.9751327963775	77.3012530340983
AR	M	0	74.249954236255	73.7300284919495	74.7935915417231	77.7353551404813	59.8241481526728	65.3948748870886	68.2019483562908	75.3617114259814	71.79869000145
AR	F	0	78.5067961601733	78.0382839849143	78.9653653715107	83.133793585326	63.659752333272	68.8887213086019	72.6929433243145	81.9751327963775	77.3012530340983
AR	M	0	72.0449697694584	71.5855017974599	72.5287240845167	77.7353551404813	59.8241481526728	65.3948748870886	68.2019483562908	75.3617114259814	71.79869000145
AR	F	0	79.5103370392924	79.3384434788753	79.6698891551657	83.133793585326	63.659752333272	68.8887213086019	72.6929433243145	81.9751327963775	77.3012530340983
AR	M	0	74.196579854332	74.0164181633717	74.3815440085065	77.7353551404813	59.8241481526728	65.3948748870886	68.2019483562908	75.3617114259814	71.79869000145
AR	F	0	80.6474794481634	80.2456281650819	81.0407689086618	83.133793585326	63.659752333272	68.8887213086019	72.6929433243145	81.9751327963775	77.3012530340983
AR	M	0	74.7802482512073	74.3564720470548	75.2100383056174	77.7353551404813	59.8241481526728	65.3948748870886	68.2019483562908	75.3617114259814	71.79869000145
AR	F	0	77.2418627927829	76.9185163762846	77.6073525233322	83.133793585326	63.659752333272	68.8887213086019	72.6929433243145	81.9751327963775	77.3012530340983
AR	M	0	70.4874209186556	70.1358350748663	70.8478793680918	77.7353551404813	59.8241481526728	65.3948748870886	68.2019483562908	75.3617114259814	71.79869000145
AR	F	0	80.36628075443	80.1376975714165	80.6201128279039	83.133793585326	63.659752333272	68.8887213086019	72.6929433243145	81.9751327963775	77.3012530340983
AR	M	0	73.8058788032921	73.5574365061475	74.0359771744133	77.7353551404813	59.8241481526728	65.3948748870886	68.2019483562908	75.3617114259814	71.79869000145
AR	F	0	80.9269884476202	80.3864315111313	81.4505027164286	83.133793585326	63.659752333272	68.8887213086019	72.6929433243145	81.9751327963775	77.3012530340983
AR	M	0	75.2419375962628	73.954877858798	76.0054923336297	77.7353551404813	59.8241481526728	65.3948748870886	68.2019483562908	75.3617114259814	71.79869000145
AR	F	0	79.4770014571062	79.2194526382284	79.7396571774573	83.133793585326	63.659752333272	68.8887213086019	72.6929433243145	81.9751327963775	77.3012530340983
AR	M	0	73.2467259257093	72.9704003271218	73.5018878599303	77.7353551404813	59.8241481526728	65.3948748870886	68.2019483562908	75.3617114259814	71.79869000145
AR	F	0	77.9442422095657	77.6263903960513	78.2482356963876	83.133793585326	63.659752333272	68.8887213086019	72.6929433243145	81.9751327963775	77.3012530340983
AR	M	0	71.0263530245741	70.7321335871172	71.3325915294464	77.7353551404813	59.8241481526728	65.3948748870886	68.2019483562908	75.3617114259814	71.79869000145
AR	F	0	79.1833396798519	79.0360390601392	79.322039121249	83.133793585326	63.659752333272	68.8887213086019	72.6929433243145	81.9751327963775	77.3012530340983
AR	M	0	71.8410869084432	71.689215469435	71.9961280257463	77.7353551404813	59.8241481526728	65.3948748870886	68.2019483562908	75.3617114259814	71.79869000145
AR	F	0	78.4764493099751	78.225685620104	78.7194057196579	83.133793585326	63.659752333272	68.8887213086019	72.6929433243145	81.9751327963775	77.3012530340983
AR	M	0	70.5641282378812	70.2463631873715	70.8536221173147	77.7353551404813	59.8241481526728	65.3948748870886	68.2019483562908	75.3617114259814	71.79869000145
AR	F	0	78.838970997358	78.5908532951947	79.0780009509288	83.133793585326	63.659752333272	68.8887213086019	72.6929433243145	81.9751327963775	77.3012530340983
AR	M	0	73.3897515424931	73.1174837272701	73.6520744402264	77.7353551404813	59.8241481526728	65.3948748870886	68.2019483562908	75.3617114259814	71.79869000145
AR	F	0	79.6438907959965	79.2160843282294	80.0566962946713	83.133793585326	63.659752333272	68.8887213086019	72.6929433243145	81.9751327963775	77.3012530340983
AR	M	0	73.9665585399011	73.4860276429979	74.3810814006131	77.7353551404813	59.8241481526728	65.3948748870886	68.2019483562908	75.3617114259814	71.79869000145
AR	F	0	78.7742688726136	78.2850854127437	79.2567113474413	83.133793585326	63.659752333272	68.8887213086019	72.6929433243145	81.9751327963775	77.3012530340983
AR	M	0	72.1367549113092	71.6123242595445	72.6522045807197	77.7353551404813	59.8241481526728	65.3948748870886	68.2019483562908	75.3617114259814	71.79869000145
AR	F	0	78.1800969128408	77.9888049290505	78.385423618274	83.133793585326	63.659752333272	68.8887213086019	72.6929433243145	81.9751327963775	77.3012530340983
AR	M	0	72.3090884806288	72.1106342123801	72.4890587170195	77.7353551404813	59.8241481526728	65.3948748870886	68.2019483562908	75.3617114259814	71.79869000145
AR	F	0	79.6176958115491	78.7901885640724	80.2368676539125	83.133793585326	63.659752333272	68.8887213086019	72.6929433243145	81.9751327963775	77.3012530340983
AR	M	0	72.185322136278	71.5076326823943	72.7739175507047	77.7353551404813	59.8241481526728	65.3948748870886	68.2019483562908	75.3617114259814	71.79869000145
AR	F	0	79.1484528169831	78.3239862419819	79.8245960540824	83.133793585326	63.659752333272	68.8887213086019	72.6929433243145	81.9751327963775	77.3012530340983
AR	M	0	71.8436952120682	70.7657122196768	72.5573604838846	77.7353551404813	59.8241481526728	65.3948748870886	68.2019483562908	75.3617114259814	71.79869000145
AR	F	0	78.4885013429727	78.0609358345522	78.882941963497	83.133793585326	63.659752333272	68.8887213086019	72.6929433243145	81.9751327963775	77.3012530340983
AR	M	0	71.5916430867172	71.1709369594077	71.9729764825147	77.7353551404813	59.8241481526728	65.3948748870886	68.2019483562908	75.3617114259814	71.79869000145
BR	F	0	77.9041140602052	77.4762031451476	78.3184875176778	83.133793585326	63.659752333272	68.8887213086019	72.6929433243145	81.9751327963775	77.3012530340983
BR	M	0	70.0310708357535	69.5982970997793	70.4367240328721	77.7353551404813	59.8241481526728	65.3948748870886	68.2019483562908	75.3617114259814	71.79869000145
BR	F	0	76.6362303412579	76.2103352671497	77.0781897127238	83.133793585326	63.659752333272	68.8887213086019	72.6929433243145	81.9751327963775	77.3012530340983
BR	M	0	66.9447987129469	65.629938808588	67.5833387575108	77.7353551404813	59.8241481526728	65.3948748870886	68.2019483562908	75.3617114259814	71.79869000145
BR	F	0	76.9480882284423	76.7282912215789	77.1785826762176	83.133793585326	63.659752333272	68.8887213086019	72.6929433243145	81.9751327963775	77.3012530340983
BR	M	0	67.3959995756705	66.14325409458	67.8435699838966	77.7353551404813	59.8241481526728	65.3948748870886	68.2019483562908	75.3617114259814	71.79869000145
BR	F	0	78.3486796940649	77.8678101779529	78.7969333813618	83.133793585326	63.659752333272	68.8887213086019	72.6929433243145	81.9751327963775	77.3012530340983
BR	M	0	70.3638865090682	70.0055395558352	70.7278795976994	77.7353551404813	59.8241481526728	65.3948748870886	68.2019483562908	75.3617114259814	71.79869000145
BR	F	0	76.9279684272249	76.7489313504167	77.1293083563869	83.133793585326	63.659752333272	68.8887213086019	72.6929433243145	81.9751327963775	77.3012530340983
BR	M	0	68.6717890139423	68.446514331608	68.8616202692637	77.7353551404813	59.8241481526728	65.3948748870886	68.2019483562908	75.3617114259814	71.79869000145
BR	F	0	77.4923262889629	76.7358068639229	78.1926244584681	83.133793585326	63.659752333272	68.8887213086019	72.6929433243145	81.9751327963775	77.3012530340983
BR	M	0	68.0302438960452	66.4994452716884	68.9560442275701	77.7353551404813	59.8241481526728	65.3948748870886	68.2019483562908	75.3617114259814	71.79869000145
BR	F	0	78.0798209072695	77.1617399562049	78.8315986382004	83.133793585326	63.659752333272	68.8887213086019	72.6929433243145	81.9751327963775	77.3012530340983
BR	M	0	68.9894761392315	67.262634103432	69.8762007145366	77.7353551404813	59.8241481526728	65.3948748870886	68.2019483562908	75.3617114259814	71.79869000145
BR	F	0	78.1654689853363	77.6656577698421	78.5114479451394	83.133793585326	63.659752333272	68.8887213086019	72.6929433243145	81.9751327963775	77.3012530340983
BR	M	0	68.2061421217126	66.7953467867033	68.7743353550143	77.7353551404813	59.8241481526728	65.3948748870886	68.2019483562908	75.3617114259814	71.79869000145
BR	F	0	76.4598759979067	75.0284644272618	77.1890533779661	83.133793585326	63.659752333272	68.8887213086019	72.6929433243145	81.9751327963775	77.3012530340983
BR	M	0	66.6939400036784	64.512130241662	67.6554810955455	77.7353551404813	59.8241481526728	65.3948748870886	68.2019483562908	75.3617114259814	71.79869000145
BR	F	0	76.8304436619033	76.3440263119577	77.2930201771959	83.133793585326	63.659752333272	68.8887213086019	72.6929433243145	81.9751327963775	77.3012530340983
BR	M	0	66.3377394975428	65.8091796408845	66.8634926670777	77.7353551404813	59.8241481526728	65.3948748870886	68.2019483562908	75.3617114259814	71.79869000145
BR	F	0	77.8436990518722	76.0493456696923	78.9862070370965	83.133793585326	63.659752333272	68.8887213086019	72.6929433243145	81.9751327963775	77.3012530340983
BR	M	0	68.3418778704146	65.7878417735133	69.7649357787089	77.7353551404813	59.8241481526728	65.3948748870886	68.2019483562908	75.3617114259814	71.79869000145
BR	F	0	77.1573084570637	76.4567962463236	77.8624614320651	83.133793585326	63.659752333272	68.8887213086019	72.6929433243145	81.9751327963775	77.3012530340983
BR	M	0	67.7498159494776	67.110613320482	68.4406653466362	77.7353551404813	59.8241481526728	65.3948748870886	68.2019483562908	75.3617114259814	71.79869000145
BR	F	0	78.8357215328514	77.9058970770723	79.1441118640145	83.133793585326	63.659752333272	68.8887213086019	72.6929433243145	81.9751327963775	77.3012530340983
BR	M	0	69.1415159889928	66.6714926922995	69.8541640493505	77.7353551404813	59.8241481526728	65.3948748870886	68.2019483562908	75.3617114259814	71.79869000145
BR	F	0	77.5071141429966	76.590390179964	78.2004816288038	83.133793585326	63.659752333272	68.8887213086019	72.6929433243145	81.9751327963775	77.3012530340983
BR	M	0	68.9366703113241	68.153136441899	69.5860349887442	77.7353551404813	59.8241481526728	65.3948748870886	68.2019483562908	75.3617114259814	71.79869000145
BR	F	0	77.920727742901	77.2311740178597	78.4546127598443	83.133793585326	63.659752333272	68.8887213086019	72.6929433243145	81.9751327963775	77.3012530340983
BR	M	0	69.0416710825453	68.5925049313194	69.4649249264343	77.7353551404813	59.8241481526728	65.3948748870886	68.2019483562908	75.3617114259814	71.79869000145
BR	F	0	79.0064678346308	77.5449094572944	79.5965372312362	83.133793585326	63.659752333272	68.8887213086019	72.6929433243145	81.9751327963775	77.3012530340983
BR	M	0	69.4270167803105	67.2772377018369	70.1054533721366	77.7353551404813	59.8241481526728	65.3948748870886	68.2019483562908	75.3617114259814	71.79869000145
BR	F	0	77.3202342725841	76.2304583769207	78.1618588521662	83.133793585326	63.659752333272	68.8887213086019	72.6929433243145	81.9751327963775	77.3012530340983
BR	M	0	68.8456059403187	67.1018530627074	69.9240685937784	77.7353551404813	59.8241481526728	65.3948748870886	68.2019483562908	75.3617114259814	71.79869000145
BR	F	0	77.6870316047402	76.2326681351491	78.5549911630194	83.133793585326	63.659752333272	68.8887213086019	72.6929433243145	81.9751327963775	77.3012530340983
BR	M	0	69.8791891991442	67.9896647205567	70.7439729774869	77.7353551404813	59.8241481526728	65.3948748870886	68.2019483562908	75.3617114259814	71.79869000145
BR	F	0	80.1792055048426	80.0464682004883	80.3155220739227	83.133793585326	63.659752333272	68.8887213086019	72.6929433243145	81.9751327963775	77.3012530340983
BR	M	0	73.2721792638337	73.0419714455451	73.440752547431	77.7353551404813	59.8241481526728	65.3948748870886	68.2019483562908	75.3617114259814	71.79869000145
BR	F	0	79.2667476160863	78.7717776383674	79.7357624914758	83.133793585326	63.659752333272	68.8887213086019	72.6929433243145	81.9751327963775	77.3012530340983
BR	M	0	71.2149560707878	70.6624350130571	71.6883742024622	77.7353551404813	59.8241481526728	65.3948748870886	68.2019483562908	75.3617114259814	71.79869000145
BR	F	0	80.0026752163833	79.1165202975475	80.7480461180237	83.133793585326	63.659752333272	68.8887213086019	72.6929433243145	81.9751327963775	77.3012530340983
BR	M	0	71.4793403883564	68.4787267685522	72.9173733121411	77.7353551404813	59.8241481526728	65.3948748870886	68.2019483562908	75.3617114259814	71.79869000145
BR	F	0	79.5274073238217	78.8428081862508	80.2305385040063	83.133793585326	63.659752333272	68.8887213086019	72.6929433243145	81.9751327963775	77.3012530340983
BR	M	0	71.829946327709	70.8163031127273	72.4984432752505	77.7353551404813	59.8241481526728	65.3948748870886	68.2019483562908	75.3617114259814	71.79869000145
BR	F	0	80.0725270452823	79.8849240066015	80.2554535211895	83.133793585326	63.659752333272	68.8887213086019	72.6929433243145	81.9751327963775	77.3012530340983
BR	M	0	71.650373291537	71.4455578494857	71.8463489710114	77.7353551404813	59.8241481526728	65.3948748870886	68.2019483562908	75.3617114259814	71.79869000145
BR	F	0	77.0709313150453	76.7252674488584	77.4047951957797	83.133793585326	63.659752333272	68.8887213086019	72.6929433243145	81.9751327963775	77.3012530340983
BR	M	0	69.4819196687933	69.0822944153427	69.8291442484231	77.7353551404813	59.8241481526728	65.3948748870886	68.2019483562908	75.3617114259814	71.79869000145
BR	F	0	77.8787153987819	77.7298721854781	78.0397881231113	83.133793585326	63.659752333272	68.8887213086019	72.6929433243145	81.9751327963775	77.3012530340983
BR	M	0	70.0701987548302	69.9113632101121	70.2375788902148	77.7353551404813	59.8241481526728	65.3948748870886	68.2019483562908	75.3617114259814	71.79869000145
BR	F	0	77.9101703995226	76.7334503478522	78.5471791386252	83.133793585326	63.659752333272	68.8887213086019	72.6929433243145	81.9751327963775	77.3012530340983
BR	M	0	71.2144091819773	70.6733956754595	71.7387013875039	77.7353551404813	59.8241481526728	65.3948748870886	68.2019483562908	75.3617114259814	71.79869000145
BR	F	0	75.8317782004163	73.6392457456579	77.6605902613004	83.133793585326	63.659752333272	68.8887213086019	72.6929433243145	81.9751327963775	77.3012530340983
BR	M	0	67.9323694956943	64.8671574694198	69.9196892254596	77.7353551404813	59.8241481526728	65.3948748870886	68.2019483562908	75.3617114259814	71.79869000145
BR	F	0	77.0183434338109	75.9910751163294	77.5785984945923	83.133793585326	63.659752333272	68.8887213086019	72.6929433243145	81.9751327963775	77.3012530340983
BR	M	0	68.7915293068772	66.7831827689375	69.6113329189853	77.7353551404813	59.8241481526728	65.3948748870886	68.2019483562908	75.3617114259814	71.79869000145
BR	F	0	78.3503672655866	78.0233112662174	78.5990920275776	83.133793585326	63.659752333272	68.8887213086019	72.6929433243145	81.9751327963775	77.3012530340983
BR	M	0	68.6610041960936	67.2188327748272	69.1544784550268	77.7353551404813	59.8241481526728	65.3948748870886	68.2019483562908	75.3617114259814	71.79869000145
BR	F	0	77.124030510075	76.8765458488204	77.3975172532691	83.133793585326	63.659752333272	68.8887213086019	72.6929433243145	81.9751327963775	77.3012530340983
BR	M	0	69.2002393454173	68.933863872844	69.4431128863067	77.7353551404813	59.8241481526728	65.3948748870886	68.2019483562908	75.3617114259814	71.79869000145
BR	F	0	77.0423219420099	76.5074522850464	77.5557284096211	83.133793585326	63.659752333272	68.8887213086019	72.6929433243145	81.9751327963775	77.3012530340983
BR	M	0	69.2385787225018	68.7663047219528	69.757525510412	77.7353551404813	59.8241481526728	65.3948748870886	68.2019483562908	75.3617114259814	71.79869000145
BR	F	0	79.440167140584	79.2169077966611	79.6856269302136	83.133793585326	63.659752333272	68.8887213086019	72.6929433243145	81.9751327963775	77.3012530340983
BR	M	0	72.086048171947	71.8263079628958	72.3077918537118	77.7353551404813	59.8241481526728	65.3948748870886	68.2019483562908	75.3617114259814	71.79869000145
BR	F	0	77.5569948440393	77.0875847404172	78.0951963621947	83.133793585326	63.659752333272	68.8887213086019	72.6929433243145	81.9751327963775	77.3012530340983
BR	M	0	70.0292644434093	69.5174930328444	70.5168136457101	77.7353551404813	59.8241481526728	65.3948748870886	68.2019483562908	75.3617114259814	71.79869000145
BR	F	0	79.189542970673	78.5234737699463	79.8013932725134	83.133793585326	63.659752333272	68.8887213086019	72.6929433243145	81.9751327963775	77.3012530340983
BR	M	0	72.6497703543113	71.9816812405481	73.2854572672818	77.7353551404813	59.8241481526728	65.3948748870886	68.2019483562908	75.3617114259814	71.79869000145
BR	F	0	78.1883105935833	77.6261843202191	78.7242119012023	83.133793585326	63.659752333272	68.8887213086019	72.6929433243145	81.9751327963775	77.3012530340983
BR	M	0	72.0906615767339	71.3435306453275	72.7453078788074	77.7353551404813	59.8241481526728	65.3948748870886	68.2019483562908	75.3617114259814	71.79869000145
BR	F	0	80.5205617885678	79.892145119928	80.7130256855193	83.133793585326	63.659752333272	68.8887213086019	72.6929433243145	81.9751327963775	77.3012530340983
BR	M	0	72.7021090660862	71.8866751148186	72.9639756771758	77.7353551404813	59.8241481526728	65.3948748870886	68.2019483562908	75.3617114259814	71.79869000145
BR	F	0	79.3954971997338	78.7153485463786	80.0432050654928	83.133793585326	63.659752333272	68.8887213086019	72.6929433243145	81.9751327963775	77.3012530340983
BR	M	0	72.9131451129989	72.2836787208489	73.524413495556	77.7353551404813	59.8241481526728	65.3948748870886	68.2019483562908	75.3617114259814	71.79869000145
BR	F	0	80.0361629644158	79.5839792338109	80.4445952615439	83.133793585326	63.659752333272	68.8887213086019	72.6929433243145	81.9751327963775	77.3012530340983
BR	M	0	73.6751456470091	73.1908798971452	74.1304101969732	77.7353551404813	59.8241481526728	65.3948748870886	68.2019483562908	75.3617114259814	71.79869000145
BR	F	0	78.9789675450351	78.5730955052537	79.422904783969	83.133793585326	63.659752333272	68.8887213086019	72.6929433243145	81.9751327963775	77.3012530340983
BR	M	0	70.4651864494249	70.0001063060669	70.9697308422257	77.7353551404813	59.8241481526728	65.3948748870886	68.2019483562908	75.3617114259814	71.79869000145
BR	F	0	80.1278040127321	79.8397160066129	80.4369079570691	83.133793585326	63.659752333272	68.8887213086019	72.6929433243145	81.9751327963775	77.3012530340983
BR	M	0	73.7342386225854	73.4206158314369	74.0669161778243	77.7353551404813	59.8241481526728	65.3948748870886	68.2019483562908	75.3617114259814	71.79869000145
BR	F	0	80.29964532341	79.6901933951753	80.9128705781713	83.133793585326	63.659752333272	68.8887213086019	72.6929433243145	81.9751327963775	77.3012530340983
BR	M	0	73.4463791553581	72.6654788789383	74.1647392921924	77.7353551404813	59.8241481526728	65.3948748870886	68.2019483562908	75.3617114259814	71.79869000145
BR	F	0	78.8069654508958	78.5329134031064	79.0713435190718	83.133793585326	63.659752333272	68.8887213086019	72.6929433243145	81.9751327963775	77.3012530340983
BR	M	0	71.4835697555475	71.1761635340135	71.7875495232855	77.7353551404813	59.8241481526728	65.3948748870886	68.2019483562908	75.3617114259814	71.79869000145
BR	F	0	79.3135898774094	78.9333939102378	79.6763042567649	83.133793585326	63.659752333272	68.8887213086019	72.6929433243145	81.9751327963775	77.3012530340983
BR	M	0	72.2145491294176	71.821420594279	72.5958678318728	77.7353551404813	59.8241481526728	65.3948748870886	68.2019483562908	75.3617114259814	71.79869000145
BR	F	0	78.4483927647984	77.8576365792508	79.0531052500094	83.133793585326	63.659752333272	68.8887213086019	72.6929433243145	81.9751327963775	77.3012530340983
BR	M	0	72.4900042246331	71.837755895975	73.112197092192	77.7353551404813	59.8241481526728	65.3948748870886	68.2019483562908	75.3617114259814	71.79869000145
BR	F	0	79.7756634444054	78.7840798215279	80.4714117334288	83.133793585326	63.659752333272	68.8887213086019	72.6929433243145	81.9751327963775	77.3012530340983
BR	M	0	73.7991592128879	73.2323232024886	74.352966443549	77.7353551404813	59.8241481526728	65.3948748870886	68.2019483562908	75.3617114259814	71.79869000145
BR	F	0	79.5237473622999	79.0258671159531	80.0394970055352	83.133793585326	63.659752333272	68.8887213086019	72.6929433243145	81.9751327963775	77.3012530340983
BR	M	0	73.2004913390546	72.7028441648869	73.7299605847048	77.7353551404813	59.8241481526728	65.3948748870886	68.2019483562908	75.3617114259814	71.79869000145
BR	F	0	79.0394383167702	77.4810732777718	79.9325538612355	83.133793585326	63.659752333272	68.8887213086019	72.6929433243145	81.9751327963775	77.3012530340983
BR	M	0	73.1830007821171	72.5880361149735	73.7935260924137	77.7353551404813	59.8241481526728	65.3948748870886	68.2019483562908	75.3617114259814	71.79869000145
BR	F	0	79.0020715257601	78.5014531537024	79.462961263357	83.133793585326	63.659752333272	68.8887213086019	72.6929433243145	81.9751327963775	77.3012530340983
BR	M	0	71.6637217786598	71.1789865149272	72.124640892127	77.7353551404813	59.8241481526728	65.3948748870886	68.2019483562908	75.3617114259814	71.79869000145
BR	F	0	77.776682903331	77.1505736352179	78.3489772800695	83.133793585326	63.659752333272	68.8887213086019	72.6929433243145	81.9751327963775	77.3012530340983
BR	M	0	70.2136041041769	69.6256218779808	70.7935977466451	77.7353551404813	59.8241481526728	65.3948748870886	68.2019483562908	75.3617114259814	71.79869000145
BR	F	0	78.8336075255711	78.4469506952354	79.1844988067263	83.133793585326	63.659752333272	68.8887213086019	72.6929433243145	81.9751327963775	77.3012530340983
BR	M	0	71.7217862110683	71.3738596434271	72.114039321254	77.7353551404813	59.8241481526728	65.3948748870886	68.2019483562908	75.3617114259814	71.79869000145
BR	F	0	79.7557311068796	79.4734794416291	80.0019492029733	83.133793585326	63.659752333272	68.8887213086019	72.6929433243145	81.9751327963775	77.3012530340983
BR	M	0	73.1397263024614	72.8647159078506	73.4163506651999	77.7353551404813	59.8241481526728	65.3948748870886	68.2019483562908	75.3617114259814	71.79869000145
BR	F	0	78.8479504719025	78.2525209714726	79.4093812338323	83.133793585326	63.659752333272	68.8887213086019	72.6929433243145	81.9751327963775	77.3012530340983
BR	M	0	73.4861701822176	72.9136230601245	74.0880227593245	77.7353551404813	59.8241481526728	65.3948748870886	68.2019483562908	75.3617114259814	71.79869000145
BR	F	0	77.8835529530576	77.6042169153135	78.0727309508331	83.133793585326	63.659752333272	68.8887213086019	72.6929433243145	81.9751327963775	77.3012530340983
BR	M	0	69.0027231642255	68.2231695789112	69.2716725826979	77.7353551404813	59.8241481526728	65.3948748870886	68.2019483562908	75.3617114259814	71.79869000145
BR	F	0	77.3064638661978	76.6483318530126	77.9263966500653	83.133793585326	63.659752333272	68.8887213086019	72.6929433243145	81.9751327963775	77.3012530340983
BR	M	0	69.3436171544698	68.7301435055248	69.9393458202962	77.7353551404813	59.8241481526728	65.3948748870886	68.2019483562908	75.3617114259814	71.79869000145
BR	F	0	76.3750651901321	75.2897684373911	76.997286441313	83.133793585326	63.659752333272	68.8887213086019	72.6929433243145	81.9751327963775	77.3012530340983
BR	M	0	67.2117955719375	65.8104822459411	68.1791527284186	77.7353551404813	59.8241481526728	65.3948748870886	68.2019483562908	75.3617114259814	71.79869000145
BR	F	0	75.8827361773185	75.1264810755261	76.6434703446364	83.133793585326	63.659752333272	68.8887213086019	72.6929433243145	81.9751327963775	77.3012530340983
BR	M	0	67.2862666637552	65.9865628457432	68.1050071766625	77.7353551404813	59.8241481526728	65.3948748870886	68.2019483562908	75.3617114259814	71.79869000145
BR	F	0	77.120430335379	75.3398633654281	77.8528856192432	83.133793585326	63.659752333272	68.8887213086019	72.6929433243145	81.9751327963775	77.3012530340983
BR	M	0	70.6510092135166	68.7751558376765	71.4137872802483	77.7353551404813	59.8241481526728	65.3948748870886	68.2019483562908	75.3617114259814	71.79869000145
BR	F	0	77.5058594850896	76.2940833898189	78.3130644942207	83.133793585326	63.659752333272	68.8887213086019	72.6929433243145	81.9751327963775	77.3012530340983
BR	M	0	70.1156810281256	68.621300844468	70.6873649763731	77.7353551404813	59.8241481526728	65.3948748870886	68.2019483562908	75.3617114259814	71.79869000145
BR	F	0	77.8239749289045	77.2860414226849	78.1696528908385	83.133793585326	63.659752333272	68.8887213086019	72.6929433243145	81.9751327963775	77.3012530340983
BR	M	0	68.9435303845014	67.9395823933194	69.306687360731	77.7353551404813	59.8241481526728	65.3948748870886	68.2019483562908	75.3617114259814	71.79869000145
BR	F	0	79.3095266940487	78.7412548109086	79.8788054510239	83.133793585326	63.659752333272	68.8887213086019	72.6929433243145	81.9751327963775	77.3012530340983
BR	M	0	72.0315078040077	71.4368766458827	72.609083540306	77.7353551404813	59.8241481526728	65.3948748870886	68.2019483562908	75.3617114259814	71.79869000145
BR	F	0	78.2393347292277	77.7580266034532	78.7292259757071	83.133793585326	63.659752333272	68.8887213086019	72.6929433243145	81.9751327963775	77.3012530340983
BR	M	0	71.530496371899	71.0061186897228	72.0723048380672	77.7353551404813	59.8241481526728	65.3948748870886	68.2019483562908	75.3617114259814	71.79869000145
BR	F	0	78.7526624052185	78.3654136859938	79.1328399581123	83.133793585326	63.659752333272	68.8887213086019	72.6929433243145	81.9751327963775	77.3012530340983
BR	M	0	71.9511695372291	71.5448714718777	72.3444195447581	77.7353551404813	59.8241481526728	65.3948748870886	68.2019483562908	75.3617114259814	71.79869000145
BR	F	0	79.6075620502298	79.4501844450167	79.7423307623271	83.133793585326	63.659752333272	68.8887213086019	72.6929433243145	81.9751327963775	77.3012530340983
BR	M	0	72.253232862405	72.1079379657857	72.3975880952486	77.7353551404813	59.8241481526728	65.3948748870886	68.2019483562908	75.3617114259814	71.79869000145
BR	F	0	77.4005453726215	76.9731992021434	77.864493644931	83.133793585326	63.659752333272	68.8887213086019	72.6929433243145	81.9751327963775	77.3012530340983
BR	M	0	69.6745982119909	69.1938791357615	70.1013644921854	77.7353551404813	59.8241481526728	65.3948748870886	68.2019483562908	75.3617114259814	71.79869000145
BR	F	0	75.6072038964743	75.1104963035991	76.0683636291102	83.133793585326	63.659752333272	68.8887213086019	72.6929433243145	81.9751327963775	77.3012530340983
BR	M	0	69.8260125559078	69.2582197269613	70.330892296349	77.7353551404813	59.8241481526728	65.3948748870886	68.2019483562908	75.3617114259814	71.79869000145
BR	F	0	79.7412217989533	79.4895127410255	79.9741225687203	83.133793585326	63.659752333272	68.8887213086019	72.6929433243145	81.9751327963775	77.3012530340983
BR	M	0	72.592863662145	72.3462726722005	72.8568931962136	77.7353551404813	59.8241481526728	65.3948748870886	68.2019483562908	75.3617114259814	71.79869000145
BR	F	0	80.5098828041872	80.1175610335148	80.8173444143687	83.133793585326	63.659752333272	68.8887213086019	72.6929433243145	81.9751327963775	77.3012530340983
BR	M	0	73.9748906552217	73.6621807777711	74.2815343937664	77.7353551404813	59.8241481526728	65.3948748870886	68.2019483562908	75.3617114259814	71.79869000145
BR	F	0	76.2927279807478	75.7420138041265	76.8518603967798	83.133793585326	63.659752333272	68.8887213086019	72.6929433243145	81.9751327963775	77.3012530340983
BR	M	0	69.2666563879809	68.7222402867831	69.8402778904031	77.7353551404813	59.8241481526728	65.3948748870886	68.2019483562908	75.3617114259814	71.79869000145
BR	F	0	77.3719192844422	77.0005198047821	77.741354647728	83.133793585326	63.659752333272	68.8887213086019	72.6929433243145	81.9751327963775	77.3012530340983
BR	M	0	70.4908398654671	70.1274553019591	70.8412391412568	77.7353551404813	59.8241481526728	65.3948748870886	68.2019483562908	75.3617114259814	71.79869000145
BR	F	0	79.5854859204504	78.9871793631087	80.2391884755752	83.133793585326	63.659752333272	68.8887213086019	72.6929433243145	81.9751327963775	77.3012530340983
BR	M	0	72.943079136519	72.3381439343914	73.5286764262569	77.7353551404813	59.8241481526728	65.3948748870886	68.2019483562908	75.3617114259814	71.79869000145
BR	F	0	77.1054658153357	76.4773094631088	77.5413162070213	83.133793585326	63.659752333272	68.8887213086019	72.6929433243145	81.9751327963775	77.3012530340983
BR	M	0	69.0673570522749	68.4976279964295	69.5111053708953	77.7353551404813	59.8241481526728	65.3948748870886	68.2019483562908	75.3617114259814	71.79869000145
BR	F	0	76.069119070285	75.1046792218236	76.8001346404831	83.133793585326	63.659752333272	68.8887213086019	72.6929433243145	81.9751327963775	77.3012530340983
BR	M	0	69.8248265473759	69.2278095509354	70.4337561969478	77.7353551404813	59.8241481526728	65.3948748870886	68.2019483562908	75.3617114259814	71.79869000145
BR	F	0	77.6965010113162	77.1533344437018	78.1060634371565	83.133793585326	63.659752333272	68.8887213086019	72.6929433243145	81.9751327963775	77.3012530340983
BR	M	0	69.5379351145566	68.1047134011942	70.0575187280586	77.7353551404813	59.8241481526728	65.3948748870886	68.2019483562908	75.3617114259814	71.79869000145
BR	F	0	78.0625092322523	77.6926485992911	78.221629733681	83.133793585326	63.659752333272	68.8887213086019	72.6929433243145	81.9751327963775	77.3012530340983
BR	M	0	69.6940276178626	68.6783257733814	69.9749851265023	77.7353551404813	59.8241481526728	65.3948748870886	68.2019483562908	75.3617114259814	71.79869000145
BR	F	0	77.6092170736041	77.0752743820615	78.1509325196402	83.133793585326	63.659752333272	68.8887213086019	72.6929433243145	81.9751327963775	77.3012530340983
BR	M	0	68.3728319511795	67.7845374438832	68.992033939388	77.7353551404813	59.8241481526728	65.3948748870886	68.2019483562908	75.3617114259814	71.79869000145
BR	F	0	76.9718736228608	75.2882974122043	78.0517255827157	83.133793585326	63.659752333272	68.8887213086019	72.6929433243145	81.9751327963775	77.3012530340983
BR	M	0	68.5837554179298	66.5919712321856	69.8335250381421	77.7353551404813	59.8241481526728	65.3948748870886	68.2019483562908	75.3617114259814	71.79869000145
BR	F	0	77.7276437729945	76.4321216619828	78.1450746377819	83.133793585326	63.659752333272	68.8887213086019	72.6929433243145	81.9751327963775	77.3012530340983
BR	M	0	68.7878883144331	67.0281225828025	69.3475022112042	77.7353551404813	59.8241481526728	65.3948748870886	68.2019483562908	75.3617114259814	71.79869000145
BR	F	0	78.7567809102403	78.1812190828312	79.3396147615739	83.133793585326	63.659752333272	68.8887213086019	72.6929433243145	81.9751327963775	77.3012530340983
BR	M	0	71.200016802956	70.56809764438	71.7871213982368	77.7353551404813	59.8241481526728	65.3948748870886	68.2019483562908	75.3617114259814	71.79869000145
BR	F	0	77.958387928597	77.2495009995529	78.415360476781	83.133793585326	63.659752333272	68.8887213086019	72.6929433243145	81.9751327963775	77.3012530340983
BR	M	0	69.9720381862913	68.2081480131909	70.7282319660008	77.7353551404813	59.8241481526728	65.3948748870886	68.2019483562908	75.3617114259814	71.79869000145
BR	F	0	78.506043376024	78.1027772846277	78.9153899868863	83.133793585326	63.659752333272	68.8887213086019	72.6929433243145	81.9751327963775	77.3012530340983
BR	M	0	69.7126397772563	67.2945723832938	70.6347551176778	77.7353551404813	59.8241481526728	65.3948748870886	68.2019483562908	75.3617114259814	71.79869000145
BR	F	0	76.4105060753472	76.1024906220108	76.6976426277513	83.133793585326	63.659752333272	68.8887213086019	72.6929433243145	81.9751327963775	77.3012530340983
BR	M	0	68.8300231254795	68.5006392865546	69.1269015239931	77.7353551404813	59.8241481526728	65.3948748870886	68.2019483562908	75.3617114259814	71.79869000145
BR	F	0	77.6979677076105	76.9252572972781	78.2819321258251	83.133793585326	63.659752333272	68.8887213086019	72.6929433243145	81.9751327963775	77.3012530340983
BR	M	0	70.5305187715442	68.7652121975098	71.2819922578922	77.7353551404813	59.8241481526728	65.3948748870886	68.2019483562908	75.3617114259814	71.79869000145
BR	F	0	78.8682149733177	78.3744205875733	79.315580368049	83.133793585326	63.659752333272	68.8887213086019	72.6929433243145	81.9751327963775	77.3012530340983
BR	M	0	71.6748291755775	71.2204353784282	72.1465210318248	77.7353551404813	59.8241481526728	65.3948748870886	68.2019483562908	75.3617114259814	71.79869000145
BR	F	0	77.5975881042328	77.2423467849888	77.9506025048015	83.133793585326	63.659752333272	68.8887213086019	72.6929433243145	81.9751327963775	77.3012530340983
BR	M	0	69.9966927148703	69.626770180296	70.3583228361294	77.7353551404813	59.8241481526728	65.3948748870886	68.2019483562908	75.3617114259814	71.79869000145
BR	F	0	78.0155243241295	77.4879339315764	78.4912024519159	83.133793585326	63.659752333272	68.8887213086019	72.6929433243145	81.9751327963775	77.3012530340983
BR	M	0	71.0129850980968	70.4816726829012	71.5365757841016	77.7353551404813	59.8241481526728	65.3948748870886	68.2019483562908	75.3617114259814	71.79869000145
BR	F	0	77.6932139247926	77.6117971895775	77.7555888685984	83.133793585326	63.659752333272	68.8887213086019	72.6929433243145	81.9751327963775	77.3012530340983
BR	M	0	70.3464784931137	70.1268449890002	70.4401450634819	77.7353551404813	59.8241481526728	65.3948748870886	68.2019483562908	75.3617114259814	71.79869000145
BR	F	0	77.9867761324137	77.5223070278913	78.435785056988	83.133793585326	63.659752333272	68.8887213086019	72.6929433243145	81.9751327963775	77.3012530340983
BR	M	0	71.6812197347259	70.9299414857092	72.2455670516247	77.7353551404813	59.8241481526728	65.3948748870886	68.2019483562908	75.3617114259814	71.79869000145
BR	F	0	78.2775193337305	77.9982085481992	78.5440848179445	83.133793585326	63.659752333272	68.8887213086019	72.6929433243145	81.9751327963775	77.3012530340983
BR	M	0	71.5549378181394	71.2794449613155	71.8543127712943	77.7353551404813	59.8241481526728	65.3948748870886	68.2019483562908	75.3617114259814	71.79869000145
BR	F	0	79.2760827193657	78.8670707910671	79.7094431588634	83.133793585326	63.659752333272	68.8887213086019	72.6929433243145	81.9751327963775	77.3012530340983
BR	M	0	69.8186421954305	68.7891200139986	70.3928733099584	77.7353551404813	59.8241481526728	65.3948748870886	68.2019483562908	75.3617114259814	71.79869000145
BR	F	0	79.9311919086173	79.6733146956264	80.146030934616	83.133793585326	63.659752333272	68.8887213086019	72.6929433243145	81.9751327963775	77.3012530340983
BR	M	0	70.8034837178095	70.265754405616	71.101239229165	77.7353551404813	59.8241481526728	65.3948748870886	68.2019483562908	75.3617114259814	71.79869000145
BR	F	0	80.2543640085371	79.9353174633042	80.5618156248058	83.133793585326	63.659752333272	68.8887213086019	72.6929433243145	81.9751327963775	77.3012530340983
BR	M	0	73.8103014410684	73.4690617039401	74.156749974417	77.7353551404813	59.8241481526728	65.3948748870886	68.2019483562908	75.3617114259814	71.79869000145
BR	F	0	78.4181358939552	77.9773452189981	78.8833235641683	83.133793585326	63.659752333272	68.8887213086019	72.6929433243145	81.9751327963775	77.3012530340983
BR	M	0	71.5498663910738	71.0618895958531	72.0590076471097	77.7353551404813	59.8241481526728	65.3948748870886	68.2019483562908	75.3617114259814	71.79869000145
BR	F	0	77.4446677752075	77.088645644363	77.7504560064608	83.133793585326	63.659752333272	68.8887213086019	72.6929433243145	81.9751327963775	77.3012530340983
BR	M	0	69.7567033580161	69.4018012553982	70.0970981708176	77.7353551404813	59.8241481526728	65.3948748870886	68.2019483562908	75.3617114259814	71.79869000145
BR	F	0	78.6957897959081	78.5847602882322	78.8109239994571	83.133793585326	63.659752333272	68.8887213086019	72.6929433243145	81.9751327963775	77.3012530340983
BR	M	0	70.6669753437758	70.5321321757986	70.7896416348831	77.7353551404813	59.8241481526728	65.3948748870886	68.2019483562908	75.3617114259814	71.79869000145
BR	F	0	76.8563414293607	76.4361661980477	77.2848588179896	83.133793585326	63.659752333272	68.8887213086019	72.6929433243145	81.9751327963775	77.3012530340983
BR	M	0	69.957951434717	69.5038896641485	70.4010490512984	77.7353551404813	59.8241481526728	65.3948748870886	68.2019483562908	75.3617114259814	71.79869000145
BR	F	0	78.9807747586198	78.4148057087402	79.4789235839453	83.133793585326	63.659752333272	68.8887213086019	72.6929433243145	81.9751327963775	77.3012530340983
BR	M	0	71.809217946318	71.2050326072876	72.418708333989	77.7353551404813	59.8241481526728	65.3948748870886	68.2019483562908	75.3617114259814	71.79869000145
BR	F	0	79.1285985682044	78.7525351196721	79.526101761171	83.133793585326	63.659752333272	68.8887213086019	72.6929433243145	81.9751327963775	77.3012530340983
BR	M	0	72.2534939310621	71.8213308707986	72.6457341066514	77.7353551404813	59.8241481526728	65.3948748870886	68.2019483562908	75.3617114259814	71.79869000145
BR	F	0	76.7290005550985	75.9508923785852	77.3996845858811	83.133793585326	63.659752333272	68.8887213086019	72.6929433243145	81.9751327963775	77.3012530340983
BR	M	0	69.5422142896492	68.5452500639992	70.1924904656622	77.7353551404813	59.8241481526728	65.3948748870886	68.2019483562908	75.3617114259814	71.79869000145
BR	F	0	77.4602599671446	76.5299047898469	78.1621102132463	83.133793585326	63.659752333272	68.8887213086019	72.6929433243145	81.9751327963775	77.3012530340983
BR	M	0	70.865570108272	69.7223867743816	71.6618234777795	77.7353551404813	59.8241481526728	65.3948748870886	68.2019483562908	75.3617114259814	71.79869000145
BR	F	0	76.4324173361796	75.5328074818339	76.9050150379258	83.133793585326	63.659752333272	68.8887213086019	72.6929433243145	81.9751327963775	77.3012530340983
BR	M	0	69.3678399799721	68.4170722360586	69.8060851377527	77.7353551404813	59.8241481526728	65.3948748870886	68.2019483562908	75.3617114259814	71.79869000145
BR	F	0	77.9909564521186	77.1732955873138	78.5898003530897	83.133793585326	63.659752333272	68.8887213086019	72.6929433243145	81.9751327963775	77.3012530340983
BR	M	0	70.8797814624854	70.4257883827336	71.3173957182663	77.7353551404813	59.8241481526728	65.3948748870886	68.2019483562908	75.3617114259814	71.79869000145
BR	F	0	80.1091240211214	77.9571659554306	81.5677775319687	83.133793585326	63.659752333272	68.8887213086019	72.6929433243145	81.9751327963775	77.3012530340983
BR	M	0	71.6169904171261	68.6478789628395	73.8909449022815	77.7353551404813	59.8241481526728	65.3948748870886	68.2019483562908	75.3617114259814	71.79869000145
BR	F	0	80.0964657331569	79.8020221107263	80.3925873359775	83.133793585326	63.659752333272	68.8887213086019	72.6929433243145	81.9751327963775	77.3012530340983
BR	M	0	73.8773123558951	73.5693913983544	74.1810606497694	77.7353551404813	59.8241481526728	65.3948748870886	68.2019483562908	75.3617114259814	71.79869000145
BR	F	0	80.6068157579875	80.0199258135309	81.2160314290438	83.133793585326	63.659752333272	68.8887213086019	72.6929433243145	81.9751327963775	77.3012530340983
BR	M	0	73.7940832337135	72.8760498996537	74.4624503359906	77.7353551404813	59.8241481526728	65.3948748870886	68.2019483562908	75.3617114259814	71.79869000145
BR	F	0	80.5247157155685	80.0320886472597	81.1053078539553	83.133793585326	63.659752333272	68.8887213086019	72.6929433243145	81.9751327963775	77.3012530340983
BR	M	0	73.1907543917365	72.6976437621866	73.6969662098873	77.7353551404813	59.8241481526728	65.3948748870886	68.2019483562908	75.3617114259814	71.79869000145
BR	F	0	78.9924613464539	77.4942162642399	79.6296590931478	83.133793585326	63.659752333272	68.8887213086019	72.6929433243145	81.9751327963775	77.3012530340983
BR	M	0	72.3704814904715	70.5223152365171	73.0794538310458	77.7353551404813	59.8241481526728	65.3948748870886	68.2019483562908	75.3617114259814	71.79869000145
BR	F	0	81.7635157177791	81.5097519595928	82.0086048006696	83.133793585326	63.659752333272	68.8887213086019	72.6929433243145	81.9751327963775	77.3012530340983
BR	M	0	74.8545027790206	74.5789595778287	75.1092764131059	77.7353551404813	59.8241481526728	65.3948748870886	68.2019483562908	75.3617114259814	71.79869000145
BR	F	0	78.3283968868823	77.4524606800707	78.820497947711	83.133793585326	63.659752333272	68.8887213086019	72.6929433243145	81.9751327963775	77.3012530340983
BR	M	0	71.0092889077141	68.5559516424527	71.9808509003885	77.7353551404813	59.8241481526728	65.3948748870886	68.2019483562908	75.3617114259814	71.79869000145
BR	F	0	79.8332935026148	79.3031692738794	80.3151963043384	83.133793585326	63.659752333272	68.8887213086019	72.6929433243145	81.9751327963775	77.3012530340983
BR	M	0	74.1399425855472	73.6666865153134	74.6650211327003	77.7353551404813	59.8241481526728	65.3948748870886	68.2019483562908	75.3617114259814	71.79869000145
BR	F	0	80.2840933457042	80.0039049068867	80.574123600427	83.133793585326	63.659752333272	68.8887213086019	72.6929433243145	81.9751327963775	77.3012530340983
BR	M	0	73.7076836531285	73.4273128961767	74.0051688478339	77.7353551404813	59.8241481526728	65.3948748870886	68.2019483562908	75.3617114259814	71.79869000145
BR	F	0	76.555768004689	76.0300158382698	77.0606140793009	83.133793585326	63.659752333272	68.8887213086019	72.6929433243145	81.9751327963775	77.3012530340983
BR	M	0	71.0091233375479	70.3936562121436	71.556052266801	77.7353551404813	59.8241481526728	65.3948748870886	68.2019483562908	75.3617114259814	71.79869000145
BR	F	0	79.1971322666089	78.7536261734032	79.6408065340652	83.133793585326	63.659752333272	68.8887213086019	72.6929433243145	81.9751327963775	77.3012530340983
BR	M	0	72.1085342998886	71.6196432147355	72.6048098790619	77.7353551404813	59.8241481526728	65.3948748870886	68.2019483562908	75.3617114259814	71.79869000145
BR	F	0	79.640217697997	79.2481932863217	80.0368828441494	83.133793585326	63.659752333272	68.8887213086019	72.6929433243145	81.9751327963775	77.3012530340983
BR	M	0	72.940211001622	72.5278017176621	73.3410110217641	77.7353551404813	59.8241481526728	65.3948748870886	68.2019483562908	75.3617114259814	71.79869000145
BR	F	0	79.827633226372	79.3403213150913	80.340277188734	83.133793585326	63.659752333272	68.8887213086019	72.6929433243145	81.9751327963775	77.3012530340983
BR	M	0	72.6556933987935	72.0860167412898	73.2093699125259	77.7353551404813	59.8241481526728	65.3948748870886	68.2019483562908	75.3617114259814	71.79869000145
BR	F	0	79.2859484648419	78.7796503097124	79.7834955394648	83.133793585326	63.659752333272	68.8887213086019	72.6929433243145	81.9751327963775	77.3012530340983
BR	M	0	72.2495345121478	71.7164135396167	72.7600712278548	77.7353551404813	59.8241481526728	65.3948748870886	68.2019483562908	75.3617114259814	71.79869000145
BR	F	0	78.379487972655	78.1817102569152	78.545475507948	83.133793585326	63.659752333272	68.8887213086019	72.6929433243145	81.9751327963775	77.3012530340983
BR	M	0	71.0088034614416	70.8407289846188	71.1781079664101	77.7353551404813	59.8241481526728	65.3948748870886	68.2019483562908	75.3617114259814	71.79869000145
BR	F	0	76.2480443220038	75.7040734659231	76.8251260980063	83.133793585326	63.659752333272	68.8887213086019	72.6929433243145	81.9751327963775	77.3012530340983
BR	M	0	70.494657051307	69.9345072656553	71.0777764919579	77.7353551404813	59.8241481526728	65.3948748870886	68.2019483562908	75.3617114259814	71.79869000145
BR	F	0	79.3373725872025	79.0309246251442	79.6380104329153	83.133793585326	63.659752333272	68.8887213086019	72.6929433243145	81.9751327963775	77.3012530340983
BR	M	0	72.7019110076962	72.3512600604578	73.0632699413493	77.7353551404813	59.8241481526728	65.3948748870886	68.2019483562908	75.3617114259814	71.79869000145
BR	F	0	79.3042173182024	78.7600918788357	79.8606859055373	83.133793585326	63.659752333272	68.8887213086019	72.6929433243145	81.9751327963775	77.3012530340983
BR	M	0	74.5335206334586	73.9291139930081	75.0811469674713	77.7353551404813	59.8241481526728	65.3948748870886	68.2019483562908	75.3617114259814	71.79869000145
BR	F	0	80.0513100392853	79.5257846739753	80.5766197419451	83.133793585326	63.659752333272	68.8887213086019	72.6929433243145	81.9751327963775	77.3012530340983
BR	M	0	73.4752987070897	72.9505554495009	74.064711168035	77.7353551404813	59.8241481526728	65.3948748870886	68.2019483562908	75.3617114259814	71.79869000145
BR	F	0	78.5512633469535	78.06857628206	79.0469637200276	83.133793585326	63.659752333272	68.8887213086019	72.6929433243145	81.9751327963775	77.3012530340983
BR	M	0	72.5559500576653	72.1054538585303	73.0664113774301	77.7353551404813	59.8241481526728	65.3948748870886	68.2019483562908	75.3617114259814	71.79869000145
BR	F	0	80.1737148882364	80.0646104973153	80.3007632247304	83.133793585326	63.659752333272	68.8887213086019	72.6929433243145	81.9751327963775	77.3012530340983
BR	M	0	73.777937335699	73.6503147296103	73.9024075689937	77.7353551404813	59.8241481526728	65.3948748870886	68.2019483562908	75.3617114259814	71.79869000145
BR	F	0	79.0405213851699	78.455479675656	79.6072528727662	83.133793585326	63.659752333272	68.8887213086019	72.6929433243145	81.9751327963775	77.3012530340983
BR	M	0	72.3059084392474	71.69043400085	72.8543068973022	77.7353551404813	59.8241481526728	65.3948748870886	68.2019483562908	75.3617114259814	71.79869000145
BR	F	0	79.3596939325042	79.0245700003892	79.7278442464246	83.133793585326	63.659752333272	68.8887213086019	72.6929433243145	81.9751327963775	77.3012530340983
BR	M	0	73.4248374614148	73.0765963621069	73.7800795066994	77.7353551404813	59.8241481526728	65.3948748870886	68.2019483562908	75.3617114259814	71.79869000145
BR	F	0	77.5688534020671	77.1650649366387	77.9264811084303	83.133793585326	63.659752333272	68.8887213086019	72.6929433243145	81.9751327963775	77.3012530340983
BR	M	0	70.3090184296355	69.9348075227704	70.7256493513517	77.7353551404813	59.8241481526728	65.3948748870886	68.2019483562908	75.3617114259814	71.79869000145
BR	F	0	77.6502361616537	77.1541121655445	78.173618099749	83.133793585326	63.659752333272	68.8887213086019	72.6929433243145	81.9751327963775	77.3012530340983
BR	M	0	72.1763325734565	71.6584550458021	72.6943242758327	77.7353551404813	59.8241481526728	65.3948748870886	68.2019483562908	75.3617114259814	71.79869000145
BR	F	0	78.6565240715464	78.1892888515696	79.1667500616335	83.133793585326	63.659752333272	68.8887213086019	72.6929433243145	81.9751327963775	77.3012530340983
BR	M	0	72.1530579439277	71.6456698586401	72.6966820751933	77.7353551404813	59.8241481526728	65.3948748870886	68.2019483562908	75.3617114259814	71.79869000145
BR	F	0	80.0901897341519	79.8353249044139	80.3547654055932	83.133793585326	63.659752333272	68.8887213086019	72.6929433243145	81.9751327963775	77.3012530340983
BR	M	0	73.4991926655564	73.239846280877	73.7689181712	77.7353551404813	59.8241481526728	65.3948748870886	68.2019483562908	75.3617114259814	71.79869000145
BR	F	0	79.2289291397654	78.8803495790882	79.5731993460396	83.133793585326	63.659752333272	68.8887213086019	72.6929433243145	81.9751327963775	77.3012530340983
BR	M	0	73.1557858070769	72.7803968139887	73.5360754984619	77.7353551404813	59.8241481526728	65.3948748870886	68.2019483562908	75.3617114259814	71.79869000145
BR	F	0	79.8305366636692	79.4222916971881	80.2327132982402	83.133793585326	63.659752333272	68.8887213086019	72.6929433243145	81.9751327963775	77.3012530340983
BR	M	0	73.7431343501758	73.2903490362171	74.1771536015405	77.7353551404813	59.8241481526728	65.3948748870886	68.2019483562908	75.3617114259814	71.79869000145
BR	F	0	78.6800236087494	78.326724069271	79.0809409411391	83.133793585326	63.659752333272	68.8887213086019	72.6929433243145	81.9751327963775	77.3012530340983
BR	M	0	72.1545638303457	71.7311929592307	72.5691869818556	77.7353551404813	59.8241481526728	65.3948748870886	68.2019483562908	75.3617114259814	71.79869000145
BR	F	0	78.8898666338369	78.3700133733831	79.4426030210285	83.133793585326	63.659752333272	68.8887213086019	72.6929433243145	81.9751327963775	77.3012530340983
BR	M	0	72.1552516542784	71.6071084034762	72.7372201602229	77.7353551404813	59.8241481526728	65.3948748870886	68.2019483562908	75.3617114259814	71.79869000145
BR	F	0	79.6509549859322	79.3258299080043	79.9838163282488	83.133793585326	63.659752333272	68.8887213086019	72.6929433243145	81.9751327963775	77.3012530340983
BR	M	0	72.7924925804955	72.461587864388	73.1048705125487	77.7353551404813	59.8241481526728	65.3948748870886	68.2019483562908	75.3617114259814	71.79869000145
BR	F	0	79.3567429424789	78.9170293869434	79.7580428301609	83.133793585326	63.659752333272	68.8887213086019	72.6929433243145	81.9751327963775	77.3012530340983
BR	M	0	73.2402965665479	72.8194400027337	73.6398620199008	77.7353551404813	59.8241481526728	65.3948748870886	68.2019483562908	75.3617114259814	71.79869000145
BR	F	0	80.4026568949808	80.1533967303773	80.647337081906	83.133793585326	63.659752333272	68.8887213086019	72.6929433243145	81.9751327963775	77.3012530340983
BR	M	0	73.5232550666146	73.2769269984475	73.7735717853398	77.7353551404813	59.8241481526728	65.3948748870886	68.2019483562908	75.3617114259814	71.79869000145
BR	F	0	79.1383739372378	78.7462069304097	79.5543701708804	83.133793585326	63.659752333272	68.8887213086019	72.6929433243145	81.9751327963775	77.3012530340983
BR	M	0	72.4611913550566	72.0272281200969	72.8841484650367	77.7353551404813	59.8241481526728	65.3948748870886	68.2019483562908	75.3617114259814	71.79869000145
BR	F	0	79.7586995654719	79.3470206432127	80.1437965126544	83.133793585326	63.659752333272	68.8887213086019	72.6929433243145	81.9751327963775	77.3012530340983
BR	M	0	73.2335806164906	72.8282577251551	73.6405408658208	77.7353551404813	59.8241481526728	65.3948748870886	68.2019483562908	75.3617114259814	71.79869000145
BR	F	0	80.2695439859177	80.0065237280255	80.5185673618559	83.133793585326	63.659752333272	68.8887213086019	72.6929433243145	81.9751327963775	77.3012530340983
BR	M	0	73.6967171795245	73.4022734661637	73.9716950228995	77.7353551404813	59.8241481526728	65.3948748870886	68.2019483562908	75.3617114259814	71.79869000145
BR	F	0	79.707260395161	79.4916175360798	79.9306188113117	83.133793585326	63.659752333272	68.8887213086019	72.6929433243145	81.9751327963775	77.3012530340983
BR	M	0	73.4242426024216	73.1941442555973	73.6374219885182	77.7353551404813	59.8241481526728	65.3948748870886	68.2019483562908	75.3617114259814	71.79869000145
BR	F	0	79.5630010753526	79.5161672229444	79.6122882959723	83.133793585326	63.659752333272	68.8887213086019	72.6929433243145	81.9751327963775	77.3012530340983
BR	M	0	72.3257010425926	71.9197247742205	72.4445868942047	77.7353551404813	59.8241481526728	65.3948748870886	68.2019483562908	75.3617114259814	71.79869000145
BR	F	0	78.935689095172	78.3045441269691	79.5636866684431	83.133793585326	63.659752333272	68.8887213086019	72.6929433243145	81.9751327963775	77.3012530340983
BR	M	0	72.0818928044417	71.4991203230535	72.6712731973816	77.7353551404813	59.8241481526728	65.3948748870886	68.2019483562908	75.3617114259814	71.79869000145
BR	F	0	78.5652759752169	78.3329657678142	78.7865344038304	83.133793585326	63.659752333272	68.8887213086019	72.6929433243145	81.9751327963775	77.3012530340983
BR	M	0	72.217045822089	71.9495194592613	72.4442127636599	77.7353551404813	59.8241481526728	65.3948748870886	68.2019483562908	75.3617114259814	71.79869000145
BR	F	0	76.9534264461094	76.3365234128258	77.5166075453833	83.133793585326	63.659752333272	68.8887213086019	72.6929433243145	81.9751327963775	77.3012530340983
BR	M	0	70.9188232764035	70.2927774793094	71.4979037683525	77.7353551404813	59.8241481526728	65.3948748870886	68.2019483562908	75.3617114259814	71.79869000145
BR	F	0	78.8183558456087	78.5206878218036	79.1163112731694	83.133793585326	63.659752333272	68.8887213086019	72.6929433243145	81.9751327963775	77.3012530340983
BR	M	0	72.5405337033999	72.2454953518536	72.8438210899865	77.7353551404813	59.8241481526728	65.3948748870886	68.2019483562908	75.3617114259814	71.79869000145
BR	F	0	78.5863335181461	78.2278178560491	78.8551786047692	83.133793585326	63.659752333272	68.8887213086019	72.6929433243145	81.9751327963775	77.3012530340983
BR	M	0	69.0102350668566	67.9562804064161	69.440788370772	77.7353551404813	59.8241481526728	65.3948748870886	68.2019483562908	75.3617114259814	71.79869000145
BR	F	0	77.9291221420802	77.3028131750624	78.5215109757247	83.133793585326	63.659752333272	68.8887213086019	72.6929433243145	81.9751327963775	77.3012530340983
BR	M	0	69.9339037691449	69.3131906421556	70.5399847179864	77.7353551404813	59.8241481526728	65.3948748870886	68.2019483562908	75.3617114259814	71.79869000145
BR	F	0	78.8232033899399	78.2579385121723	79.414676442086	83.133793585326	63.659752333272	68.8887213086019	72.6929433243145	81.9751327963775	77.3012530340983
BR	M	0	72.7512689583351	72.2389463066233	73.2877925663339	77.7353551404813	59.8241481526728	65.3948748870886	68.2019483562908	75.3617114259814	71.79869000145
BR	F	0	79.6664420589335	79.1200155332473	80.2130925270722	83.133793585326	63.659752333272	68.8887213086019	72.6929433243145	81.9751327963775	77.3012530340983
BR	M	0	72.7204273112293	72.1680388407487	73.2482373833377	77.7353551404813	59.8241481526728	65.3948748870886	68.2019483562908	75.3617114259814	71.79869000145
BR	F	0	82.0037667112586	81.5078737814092	82.477698463468	83.133793585326	63.659752333272	68.8887213086019	72.6929433243145	81.9751327963775	77.3012530340983
BR	M	0	74.8748572806726	74.3422160682365	75.4169833837524	77.7353551404813	59.8241481526728	65.3948748870886	68.2019483562908	75.3617114259814	71.79869000145
BR	F	0	78.8818487938462	78.1405238694328	79.4339468942375	83.133793585326	63.659752333272	68.8887213086019	72.6929433243145	81.9751327963775	77.3012530340983
BR	M	0	71.0688542720968	70.2973423437547	71.653059900678	77.7353551404813	59.8241481526728	65.3948748870886	68.2019483562908	75.3617114259814	71.79869000145
BR	F	0	77.8684420554553	77.3847316637675	78.3642851923375	83.133793585326	63.659752333272	68.8887213086019	72.6929433243145	81.9751327963775	77.3012530340983
BR	M	0	71.7530915946365	71.2565185153569	72.2406670723031	77.7353551404813	59.8241481526728	65.3948748870886	68.2019483562908	75.3617114259814	71.79869000145
BR	F	0	77.7523042823442	76.4744516542035	78.4575344903779	83.133793585326	63.659752333272	68.8887213086019	72.6929433243145	81.9751327963775	77.3012530340983
BR	M	0	70.0695405924961	67.9239026037172	71.126985291341	77.7353551404813	59.8241481526728	65.3948748870886	68.2019483562908	75.3617114259814	71.79869000145
CL	F	0	81.7551577972791	81.3418008487379	82.190015286098	83.133793585326	63.659752333272	68.8887213086019	72.6929433243145	81.9751327963775	77.3012530340983
CL	M	0	75.8529737812176	75.2649811387558	76.3649489852389	77.7353551404813	59.8241481526728	65.3948748870886	68.2019483562908	75.3617114259814	71.79869000145
CL	F	0	81.0420702050837	80.1771185621988	81.563917516621	83.133793585326	63.659752333272	68.8887213086019	72.6929433243145	81.9751327963775	77.3012530340983
CL	M	0	75.7808687221509	74.504936241262	76.3831324548809	77.7353551404813	59.8241481526728	65.3948748870886	68.2019483562908	75.3617114259814	71.79869000145
CL	F	0	79.8038490739854	78.6771003821948	80.3331147202963	83.133793585326	63.659752333272	68.8887213086019	72.6929433243145	81.9751327963775	77.3012530340983
CL	M	0	73.9169254465197	72.9900458492678	74.3939828517429	77.7353551404813	59.8241481526728	65.3948748870886	68.2019483562908	75.3617114259814	71.79869000145
CL	F	0	80.587419736375	78.71789882285	81.6800055456621	83.133793585326	63.659752333272	68.8887213086019	72.6929433243145	81.9751327963775	77.3012530340983
CL	M	0	74.8932988427892	72.9520361205494	75.8486239016421	77.7353551404813	59.8241481526728	65.3948748870886	68.2019483562908	75.3617114259814	71.79869000145
CL	F	0	81.7383510678693	80.1804475305935	82.5184236734759	83.133793585326	63.659752333272	68.8887213086019	72.6929433243145	81.9751327963775	77.3012530340983
CL	M	0	76.0973798916815	74.5875329350318	76.9031310847261	77.7353551404813	59.8241481526728	65.3948748870886	68.2019483562908	75.3617114259814	71.79869000145
CL	F	0	82.2768150625081	80.7663733311111	82.9430864959214	83.133793585326	63.659752333272	68.8887213086019	72.6929433243145	81.9751327963775	77.3012530340983
CL	M	0	76.9168173996929	75.3829107383166	77.5435423347151	77.7353551404813	59.8241481526728	65.3948748870886	68.2019483562908	75.3617114259814	71.79869000145
CL	F	0	82.3367501532313	82.149058543506	82.5098776250412	83.133793585326	63.659752333272	68.8887213086019	72.6929433243145	81.9751327963775	77.3012530340983
CL	M	0	76.7896303734343	76.599842522497	76.9851599640413	77.7353551404813	59.8241481526728	65.3948748870886	68.2019483562908	75.3617114259814	71.79869000145
CL	F	0	82.0316258971891	81.6096562265109	82.4779489828278	83.133793585326	63.659752333272	68.8887213086019	72.6929433243145	81.9751327963775	77.3012530340983
CL	M	0	76.2659294730414	75.7870615463616	76.7359788284771	77.7353551404813	59.8241481526728	65.3948748870886	68.2019483562908	75.3617114259814	71.79869000145
CL	F	0	80.8622021421664	79.3418719918801	81.6340281380308	83.133793585326	63.659752333272	68.8887213086019	72.6929433243145	81.9751327963775	77.3012530340983
CL	M	0	75.2382628559471	73.1772117534827	76.1463217563491	77.7353551404813	59.8241481526728	65.3948748870886	68.2019483562908	75.3617114259814	71.79869000145
CL	F	0	82.4495693044257	81.4818038179245	82.7547503505764	83.133793585326	63.659752333272	68.8887213086019	72.6929433243145	81.9751327963775	77.3012530340983
CL	M	0	76.7431986497095	75.6081025157657	77.1313233282144	77.7353551404813	59.8241481526728	65.3948748870886	68.2019483562908	75.3617114259814	71.79869000145
CL	F	0	81.9203382181099	81.5512572921084	82.2891777351619	83.133793585326	63.659752333272	68.8887213086019	72.6929433243145	81.9751327963775	77.3012530340983
CL	M	0	76.6960598966708	76.31679998292	77.0511821502965	77.7353551404813	59.8241481526728	65.3948748870886	68.2019483562908	75.3617114259814	71.79869000145
CL	F	0	81.4632953773506	80.8334556517938	81.8971521894071	83.133793585326	63.659752333272	68.8887213086019	72.6929433243145	81.9751327963775	77.3012530340983
CL	M	0	77.0754445830686	76.688875123115	77.4779045651791	77.7353551404813	59.8241481526728	65.3948748870886	68.2019483562908	75.3617114259814	71.79869000145
CL	F	0	81.5418480575211	81.043678073482	82.0100857824899	83.133793585326	63.659752333272	68.8887213086019	72.6929433243145	81.9751327963775	77.3012530340983
CL	M	0	76.1308472441674	75.5984323857365	76.6410138013162	77.7353551404813	59.8241481526728	65.3948748870886	68.2019483562908	75.3617114259814	71.79869000145
CL	F	0	82.1129688343272	81.8462662595974	82.3408234975378	83.133793585326	63.659752333272	68.8887213086019	72.6929433243145	81.9751327963775	77.3012530340983
CL	M	0	76.394836464236	75.9260004987339	76.6488685972266	77.7353551404813	59.8241481526728	65.3948748870886	68.2019483562908	75.3617114259814	71.79869000145
CL	F	0	81.479664342779	81.0733893321735	81.9019888023676	83.133793585326	63.659752333272	68.8887213086019	72.6929433243145	81.9751327963775	77.3012530340983
CL	M	0	76.3614388722584	75.9629626821861	76.7749352918767	77.7353551404813	59.8241481526728	65.3948748870886	68.2019483562908	75.3617114259814	71.79869000145
CL	F	0	82.3861461854235	81.7387520379084	82.8852657471913	83.133793585326	63.659752333272	68.8887213086019	72.6929433243145	81.9751327963775	77.3012530340983
CL	M	0	76.5677098703326	75.821078196567	77.0573093376348	77.7353551404813	59.8241481526728	65.3948748870886	68.2019483562908	75.3617114259814	71.79869000145
CL	F	0	82.0572172232487	81.7120150664341	82.4118018340093	83.133793585326	63.659752333272	68.8887213086019	72.6929433243145	81.9751327963775	77.3012530340983
CL	M	0	76.3939192678871	75.8191727499796	76.7873892821839	77.7353551404813	59.8241481526728	65.3948748870886	68.2019483562908	75.3617114259814	71.79869000145
CL	F	0	81.9200975230016	81.4491834618749	82.375373821267	83.133793585326	63.659752333272	68.8887213086019	72.6929433243145	81.9751327963775	77.3012530340983
CL	M	0	75.8042427924853	75.316558958124	76.2643795978527	77.7353551404813	59.8241481526728	65.3948748870886	68.2019483562908	75.3617114259814	71.79869000145
CL	F	0	80.4623954464879	80.0341289058713	80.9290729495426	83.133793585326	63.659752333272	68.8887213086019	72.6929433243145	81.9751327963775	77.3012530340983
CL	M	0	74.0164061054339	73.5332886470591	74.4781542099643	77.7353551404813	59.8241481526728	65.3948748870886	68.2019483562908	75.3617114259814	71.79869000145
CL	F	0	81.3633292663023	80.7273745136694	81.8769447635417	83.133793585326	63.659752333272	68.8887213086019	72.6929433243145	81.9751327963775	77.3012530340983
CL	M	0	75.1469996999866	74.5627267969584	75.6148782257322	77.7353551404813	59.8241481526728	65.3948748870886	68.2019483562908	75.3617114259814	71.79869000145
CL	F	0	81.517181575586	81.0155648218239	82.0350456877808	83.133793585326	63.659752333272	68.8887213086019	72.6929433243145	81.9751327963775	77.3012530340983
CL	M	0	75.2211577317557	74.5910375330313	75.8096870265876	77.7353551404813	59.8241481526728	65.3948748870886	68.2019483562908	75.3617114259814	71.79869000145
CO	F	0	78.5208420029517	76.6653271012861	79.4942078994499	83.133793585326	63.659752333272	68.8887213086019	72.6929433243145	81.9751327963775	77.3012530340983
CO	M	0	73.2254277963202	71.091722810646	74.4404024027038	77.7353551404813	59.8241481526728	65.3948748870886	68.2019483562908	75.3617114259814	71.79869000145
CO	F	0	79.8697550444904	79.2981618758983	80.3737666945161	83.133793585326	63.659752333272	68.8887213086019	72.6929433243145	81.9751327963775	77.3012530340983
CO	M	0	74.7711540366242	72.7510187379481	75.8052680284449	77.7353551404813	59.8241481526728	65.3948748870886	68.2019483562908	75.3617114259814	71.79869000145
CO	F	0	79.6307138768879	77.9450800465438	80.2859592530165	83.133793585326	63.659752333272	68.8887213086019	72.6929433243145	81.9751327963775	77.3012530340983
CO	M	0	74.6240190810522	73.1387535850352	75.0794529522855	77.7353551404813	59.8241481526728	65.3948748870886	68.2019483562908	75.3617114259814	71.79869000145
CO	F	0	79.5804866395729	77.5415243942674	80.7425476772189	83.133793585326	63.659752333272	68.8887213086019	72.6929433243145	81.9751327963775	77.3012530340983
CO	M	0	74.795822710124	72.5188314005897	75.8203302970881	77.7353551404813	59.8241481526728	65.3948748870886	68.2019483562908	75.3617114259814	71.79869000145
CO	F	0	79.5394946851509	78.0328285190403	80.5625456434197	83.133793585326	63.659752333272	68.8887213086019	72.6929433243145	81.9751327963775	77.3012530340983
CO	M	0	75.8315820773757	73.7452321190718	76.7625681112005	77.7353551404813	59.8241481526728	65.3948748870886	68.2019483562908	75.3617114259814	71.79869000145
CO	F	0	80.8509471051863	78.6897864914631	82.2425356724444	83.133793585326	63.659752333272	68.8887213086019	72.6929433243145	81.9751327963775	77.3012530340983
CO	M	0	75.7540361137404	73.8441327859411	76.6253272139016	77.7353551404813	59.8241481526728	65.3948748870886	68.2019483562908	75.3617114259814	71.79869000145
CO	F	0	77.7780857398454	76.4734607338988	78.5317414425811	83.133793585326	63.659752333272	68.8887213086019	72.6929433243145	81.9751327963775	77.3012530340983
CO	M	0	70.4518771012076	69.8283008516206	71.0385109081597	77.7353551404813	59.8241481526728	65.3948748870886	68.2019483562908	75.3617114259814	71.79869000145
CO	F	0	79.2059654508572	78.1751337055851	79.9750493341601	83.133793585326	63.659752333272	68.8887213086019	72.6929433243145	81.9751327963775	77.3012530340983
CO	M	0	73.6220761796353	72.9914550961329	74.271548088365	77.7353551404813	59.8241481526728	65.3948748870886	68.2019483562908	75.3617114259814	71.79869000145
CO	F	0	80.7925075233448	78.8490144851127	81.717872850786	83.133793585326	63.659752333272	68.8887213086019	72.6929433243145	81.9751327963775	77.3012530340983
CO	M	0	75.4593025594947	75.0415879913595	75.8468789654095	77.7353551404813	59.8241481526728	65.3948748870886	68.2019483562908	75.3617114259814	71.79869000145
CO	F	0	79.0367087061416	78.0395290107771	79.5174565370852	83.133793585326	63.659752333272	68.8887213086019	72.6929433243145	81.9751327963775	77.3012530340983
CO	M	0	74.246236365179	73.8867908858944	74.5979006271628	77.7353551404813	59.8241481526728	65.3948748870886	68.2019483562908	75.3617114259814	71.79869000145
CO	F	0	77.2308501346579	74.6064091488988	78.6766537429068	83.133793585326	63.659752333272	68.8887213086019	72.6929433243145	81.9751327963775	77.3012530340983
CO	M	0	68.9377454477355	65.0256797332784	71.0399146668803	77.7353551404813	59.8241481526728	65.3948748870886	68.2019483562908	75.3617114259814	71.79869000145
CO	F	0	78.7565613339563	78.42159059968	79.1123566220723	83.133793585326	63.659752333272	68.8887213086019	72.6929433243145	81.9751327963775	77.3012530340983
CO	M	0	75.1985328277254	74.8411344752478	75.5341462930702	77.7353551404813	59.8241481526728	65.3948748870886	68.2019483562908	75.3617114259814	71.79869000145
CO	F	0	80.3983011424242	78.4395580875152	81.6510464080868	83.133793585326	63.659752333272	68.8887213086019	72.6929433243145	81.9751327963775	77.3012530340983
CO	M	0	76.39934652232	74.7633267807977	77.1172586951419	77.7353551404813	59.8241481526728	65.3948748870886	68.2019483562908	75.3617114259814	71.79869000145
CO	F	0	78.7846762670942	77.4037576379668	79.3802829671294	83.133793585326	63.659752333272	68.8887213086019	72.6929433243145	81.9751327963775	77.3012530340983
CO	M	0	72.9987353021235	71.7096178068185	73.6303202109065	77.7353551404813	59.8241481526728	65.3948748870886	68.2019483562908	75.3617114259814	71.79869000145
CO	F	0	75.4251787684909	73.2414937322836	77.1682250299616	83.133793585326	63.659752333272	68.8887213086019	72.6929433243145	81.9751327963775	77.3012530340983
CO	M	0	70.7378294067729	68.0808506320995	72.7412706673014	77.7353551404813	59.8241481526728	65.3948748870886	68.2019483562908	75.3617114259814	71.79869000145
CO	F	0	78.3437685614376	77.2161193233481	78.8979980050195	83.133793585326	63.659752333272	68.8887213086019	72.6929433243145	81.9751327963775	77.3012530340983
CO	M	0	72.8699057828265	72.3108114121025	73.2516170967118	77.7353551404813	59.8241481526728	65.3948748870886	68.2019483562908	75.3617114259814	71.79869000145
CO	F	0	78.8219128665566	78.3891183349043	79.1536709123494	83.133793585326	63.659752333272	68.8887213086019	72.6929433243145	81.9751327963775	77.3012530340983
CO	M	0	72.7396759225971	72.4002494147065	73.0474271325823	77.7353551404813	59.8241481526728	65.3948748870886	68.2019483562908	75.3617114259814	71.79869000145
CO	F	0	80.4079842409766	78.6341968303976	81.1868567310814	83.133793585326	63.659752333272	68.8887213086019	72.6929433243145	81.9751327963775	77.3012530340983
CO	M	0	75.0982377681529	72.1172995346498	77.1734251531267	77.7353551404813	59.8241481526728	65.3948748870886	68.2019483562908	75.3617114259814	71.79869000145
CO	F	0	79.7244579474964	79.4542904898077	79.9525492830225	83.133793585326	63.659752333272	68.8887213086019	72.6929433243145	81.9751327963775	77.3012530340983
CO	M	0	72.6627170334513	72.4069683482212	72.9070784775071	77.7353551404813	59.8241481526728	65.3948748870886	68.2019483562908	75.3617114259814	71.79869000145
CO	F	0	79.8339023828298	79.1013105434367	80.2718969551702	83.133793585326	63.659752333272	68.8887213086019	72.6929433243145	81.9751327963775	77.3012530340983
CO	M	0	73.314483665022	72.9083526238943	73.6887517174519	77.7353551404813	59.8241481526728	65.3948748870886	68.2019483562908	75.3617114259814	71.79869000145
CO	F	0	80.4235771131557	78.7242305122255	81.1515805620557	83.133793585326	63.659752333272	68.8887213086019	72.6929433243145	81.9751327963775	77.3012530340983
CO	M	0	74.3774056060543	74.1404321453677	74.6332455613498	77.7353551404813	59.8241481526728	65.3948748870886	68.2019483562908	75.3617114259814	71.79869000145
CO	F	0	78.2385654546682	76.3811645546573	79.1494535382324	83.133793585326	63.659752333272	68.8887213086019	72.6929433243145	81.9751327963775	77.3012530340983
CO	M	0	72.0283312549914	70.3195444961532	72.8109599255086	77.7353551404813	59.8241481526728	65.3948748870886	68.2019483562908	75.3617114259814	71.79869000145
CO	F	0	81.1994770818328	80.4071146813667	81.6038852800955	83.133793585326	63.659752333272	68.8887213086019	72.6929433243145	81.9751327963775	77.3012530340983
CO	M	0	75.5402111913773	75.318192560077	75.7437721986248	77.7353551404813	59.8241481526728	65.3948748870886	68.2019483562908	75.3617114259814	71.79869000145
CO	F	0	78.783896455571	77.6992271523648	79.3967147208765	83.133793585326	63.659752333272	68.8887213086019	72.6929433243145	81.9751327963775	77.3012530340983
CO	M	0	73.7195564652463	72.1538937045376	74.4015697744754	77.7353551404813	59.8241481526728	65.3948748870886	68.2019483562908	75.3617114259814	71.79869000145
CO	F	0	80.5243861585056	79.9233567364366	80.8864492476807	83.133793585326	63.659752333272	68.8887213086019	72.6929433243145	81.9751327963775	77.3012530340983
CO	M	0	74.6184328518115	74.276362655735	74.9579704494814	77.7353551404813	59.8241481526728	65.3948748870886	68.2019483562908	75.3617114259814	71.79869000145
CO	F	0	77.0805779834623	74.6449209326507	78.5211992807151	83.133793585326	63.659752333272	68.8887213086019	72.6929433243145	81.9751327963775	77.3012530340983
CO	M	0	71.4397888404126	68.5478489371218	72.7228393059437	77.7353551404813	59.8241481526728	65.3948748870886	68.2019483562908	75.3617114259814	71.79869000145
CO	F	0	80.8106135941517	80.5808755971122	80.967550560256	83.133793585326	63.659752333272	68.8887213086019	72.6929433243145	81.9751327963775	77.3012530340983
CO	M	0	72.2121036479067	72.0668973502059	72.3645133172815	77.7353551404813	59.8241481526728	65.3948748870886	68.2019483562908	75.3617114259814	71.79869000145
CO	F	0	79.5681559622542	77.4979175120541	80.7052397661184	83.133793585326	63.659752333272	68.8887213086019	72.6929433243145	81.9751327963775	77.3012530340983
CO	M	0	71.7485229263573	70.054777212424	72.5474768619879	77.7353551404813	59.8241481526728	65.3948748870886	68.2019483562908	75.3617114259814	71.79869000145
CO	F	0	79.9924516894785	78.4801431334411	81.0016925535021	83.133793585326	63.659752333272	68.8887213086019	72.6929433243145	81.9751327963775	77.3012530340983
CO	M	0	73.2678602287505	72.4499456807512	73.91733960331	77.7353551404813	59.8241481526728	65.3948748870886	68.2019483562908	75.3617114259814	71.79869000145
CO	F	0	79.6023061938783	79.1288600122242	80.1201208366268	83.133793585326	63.659752333272	68.8887213086019	72.6929433243145	81.9751327963775	77.3012530340983
CO	M	0	71.3799460286732	70.8370233978958	71.9195419508148	77.7353551404813	59.8241481526728	65.3948748870886	68.2019483562908	75.3617114259814	71.79869000145
CO	F	0	81.1903651188515	79.3938370171105	82.2250044791409	83.133793585326	63.659752333272	68.8887213086019	72.6929433243145	81.9751327963775	77.3012530340983
CO	M	0	75.8538375847379	73.4940704859444	76.8849469084491	77.7353551404813	59.8241481526728	65.3948748870886	68.2019483562908	75.3617114259814	71.79869000145
CO	F	0	77.6894872686415	76.3597817633588	78.5776410335264	83.133793585326	63.659752333272	68.8887213086019	72.6929433243145	81.9751327963775	77.3012530340983
CO	M	0	72.4422335403564	71.1481454861168	73.3306840871802	77.7353551404813	59.8241481526728	65.3948748870886	68.2019483562908	75.3617114259814	71.79869000145
CO	F	0	80.5095091412942	78.3126099610006	81.7338039992682	83.133793585326	63.659752333272	68.8887213086019	72.6929433243145	81.9751327963775	77.3012530340983
CO	M	0	74.6932969417422	73.1430483797221	75.5466240415246	77.7353551404813	59.8241481526728	65.3948748870886	68.2019483562908	75.3617114259814	71.79869000145
CO	F	0	79.7252744457186	77.6876848282431	80.7789968756588	83.133793585326	63.659752333272	68.8887213086019	72.6929433243145	81.9751327963775	77.3012530340983
CO	M	0	71.4035616462312	69.0944542568072	72.4583927740322	77.7353551404813	59.8241481526728	65.3948748870886	68.2019483562908	75.3617114259814	71.79869000145
CO	F	0	80.6653255082444	79.476020145258	81.4287963295712	83.133793585326	63.659752333272	68.8887213086019	72.6929433243145	81.9751327963775	77.3012530340983
CO	M	0	75.4851157952554	73.9621302794413	76.5434263793777	77.7353551404813	59.8241481526728	65.3948748870886	68.2019483562908	75.3617114259814	71.79869000145
PE	F	0	76.6878632914198	74.9950158944437	78.3155011507006	83.133793585326	63.659752333272	68.8887213086019	72.6929433243145	81.9751327963775	77.3012530340983
PE	M	0	74.862569128343	72.8972882786069	76.6392242725324	77.7353551404813	59.8241481526728	65.3948748870886	68.2019483562908	75.3617114259814	71.79869000145
PE	F	0	78.6400385044578	76.1184348245094	80.743305266373	83.133793585326	63.659752333272	68.8887213086019	72.6929433243145	81.9751327963775	77.3012530340983
PE	M	0	75.1854798385649	72.6769224460057	77.3194590275624	77.7353551404813	59.8241481526728	65.3948748870886	68.2019483562908	75.3617114259814	71.79869000145
PE	F	0	79.808851387043	78.0537459205528	80.808728266563	83.133793585326	63.659752333272	68.8887213086019	72.6929433243145	81.9751327963775	77.3012530340983
PE	M	0	75.7471051016515	73.1240955508073	77.4680111915849	77.7353551404813	59.8241481526728	65.3948748870886	68.2019483562908	75.3617114259814	71.79869000145
PE	F	0	78.9045495970492	77.0664845629426	79.9965325651949	83.133793585326	63.659752333272	68.8887213086019	72.6929433243145	81.9751327963775	77.3012530340983
PE	M	0	75.8818144440207	73.5810395627175	77.1030556499483	77.7353551404813	59.8241481526728	65.3948748870886	68.2019483562908	75.3617114259814	71.79869000145
PE	F	0	79.4093436601254	77.3432063049034	81.3740882593011	83.133793585326	63.659752333272	68.8887213086019	72.6929433243145	81.9751327963775	77.3012530340983
PE	M	0	76.2314907011894	73.6584765836065	78.305903968358	77.7353551404813	59.8241481526728	65.3948748870886	68.2019483562908	75.3617114259814	71.79869000145
PE	F	0	76.9861682421466	75.1282899593882	78.5896893568907	83.133793585326	63.659752333272	68.8887213086019	72.6929433243145	81.9751327963775	77.3012530340983
PE	M	0	73.0341432620547	70.8076952947748	74.9465303000892	77.7353551404813	59.8241481526728	65.3948748870886	68.2019483562908	75.3617114259814	71.79869000145
PE	F	0	78.4618164991	76.5674395731977	79.7906636685687	83.133793585326	63.659752333272	68.8887213086019	72.6929433243145	81.9751327963775	77.3012530340983
PE	M	0	75.2840515735686	72.9142661395173	76.4604649144531	77.7353551404813	59.8241481526728	65.3948748870886	68.2019483562908	75.3617114259814	71.79869000145
PE	F	0	78.9497815277807	78.1629259112315	79.5002935890379	83.133793585326	63.659752333272	68.8887213086019	72.6929433243145	81.9751327963775	77.3012530340983
PE	M	0	75.4571633576484	74.9393599744684	75.9680944037633	77.7353551404813	59.8241481526728	65.3948748870886	68.2019483562908	75.3617114259814	71.79869000145
PE	F	0	80.7329755413649	79.09815408662	81.5538791209394	83.133793585326	63.659752333272	68.8887213086019	72.6929433243145	81.9751327963775	77.3012530340983
PE	M	0	77.3993765894559	76.9942982349641	77.8001377369589	77.7353551404813	59.8241481526728	65.3948748870886	68.2019483562908	75.3617114259814	71.79869000145
PE	F	0	77.2746486003098	75.979282263298	78.1516872472197	83.133793585326	63.659752333272	68.8887213086019	72.6929433243145	81.9751327963775	77.3012530340983
PE	M	0	73.2393861749062	71.7237086352483	74.0936102003731	77.7353551404813	59.8241481526728	65.3948748870886	68.2019483562908	75.3617114259814	71.79869000145
PE	F	0	78.6201241756955	76.7829973736679	79.3466002274647	83.133793585326	63.659752333272	68.8887213086019	72.6929433243145	81.9751327963775	77.3012530340983
PE	M	0	74.4573838601677	72.5291113132901	75.2605443088463	77.7353551404813	59.8241481526728	65.3948748870886	68.2019483562908	75.3617114259814	71.79869000145
PE	F	0	80.2120612227504	79.8345829556762	80.4896038653101	83.133793585326	63.659752333272	68.8887213086019	72.6929433243145	81.9751327963775	77.3012530340983
PE	M	0	76.2038826261637	75.70286730281	76.557870769961	77.7353551404813	59.8241481526728	65.3948748870886	68.2019483562908	75.3617114259814	71.79869000145
PE	F	0	81.0359264077924	80.1178039314954	81.8025999795043	83.133793585326	63.659752333272	68.8887213086019	72.6929433243145	81.9751327963775	77.3012530340983
PE	M	0	77.4210116279878	75.3331563964118	78.8690764892654	77.7353551404813	59.8241481526728	65.3948748870886	68.2019483562908	75.3617114259814	71.79869000145
PE	F	0	79.443819357296	79.013980005105	79.7240691634681	83.133793585326	63.659752333272	68.8887213086019	72.6929433243145	81.9751327963775	77.3012530340983
PE	M	0	75.852268485206	75.5496386409078	76.1161986743656	77.7353551404813	59.8241481526728	65.3948748870886	68.2019483562908	75.3617114259814	71.79869000145
PE	F	0	77.2604160954476	75.3946692036167	79.0677473473998	83.133793585326	63.659752333272	68.8887213086019	72.6929433243145	81.9751327963775	77.3012530340983
PE	M	0	73.4886917106054	71.4300597638902	75.3360917822609	77.7353551404813	59.8241481526728	65.3948748870886	68.2019483562908	75.3617114259814	71.79869000145
PE	F	0	78.3556870392039	78.047513646598	78.6492838446491	83.133793585326	63.659752333272	68.8887213086019	72.6929433243145	81.9751327963775	77.3012530340983
PE	M	0	75.518353464077	75.0318122242133	75.8869493593744	77.7353551404813	59.8241481526728	65.3948748870886	68.2019483562908	75.3617114259814	71.79869000145
PE	F	0	78.9758091959529	78.0617583432992	79.5558476875803	83.133793585326	63.659752333272	68.8887213086019	72.6929433243145	81.9751327963775	77.3012530340983
PE	M	0	74.7699137672642	74.0082751209003	75.3082260543458	77.7353551404813	59.8241481526728	65.3948748870886	68.2019483562908	75.3617114259814	71.79869000145
PE	F	0	74.4275521061963	73.7368292420792	74.94850465834	83.133793585326	63.659752333272	68.8887213086019	72.6929433243145	81.9751327963775	77.3012530340983
PE	M	0	70.0297629129015	69.1726411291324	70.6312185887777	77.7353551404813	59.8241481526728	65.3948748870886	68.2019483562908	75.3617114259814	71.79869000145
PE	F	0	75.9806362625841	74.6671543429587	76.731274700157	83.133793585326	63.659752333272	68.8887213086019	72.6929433243145	81.9751327963775	77.3012530340983
PE	M	0	71.6549271380331	70.2777006757183	72.5020022598121	77.7353551404813	59.8241481526728	65.3948748870886	68.2019483562908	75.3617114259814	71.79869000145
PE	F	0	78.5949173082299	76.5633119880603	80.2892493082672	83.133793585326	63.659752333272	68.8887213086019	72.6929433243145	81.9751327963775	77.3012530340983
PE	M	0	75.4653595468472	72.8746165436303	77.5850014228448	77.7353551404813	59.8241481526728	65.3948748870886	68.2019483562908	75.3617114259814	71.79869000145
PE	F	0	79.115794269999	78.1593858238531	79.7377534051873	83.133793585326	63.659752333272	68.8887213086019	72.6929433243145	81.9751327963775	77.3012530340983
PE	M	0	75.8402846869247	73.6453315971783	77.114398854855	77.7353551404813	59.8241481526728	65.3948748870886	68.2019483562908	75.3617114259814	71.79869000145
PE	F	0	77.8579227951316	75.9121574599424	79.7271335430897	83.133793585326	63.659752333272	68.8887213086019	72.6929433243145	81.9751327963775	77.3012530340983
PE	M	0	74.3974016677993	71.9709384029745	76.5579241253386	77.7353551404813	59.8241481526728	65.3948748870886	68.2019483562908	75.3617114259814	71.79869000145
PE	F	0	75.6683772632142	73.5919148053065	77.4557975211242	83.133793585326	63.659752333272	68.8887213086019	72.6929433243145	81.9751327963775	77.3012530340983
PE	M	0	71.6551942999926	69.6625726488143	73.2981402875992	77.7353551404813	59.8241481526728	65.3948748870886	68.2019483562908	75.3617114259814	71.79869000145
CR	F	0	81.4369144772542	80.343562130347	82.0426653423505	83.133793585326	63.659752333272	68.8887213086019	72.6929433243145	81.9751327963775	77.3012530340983
CR	M	0	76.8845955269224	75.6567406485818	77.2135852494496	77.7353551404813	59.8241481526728	65.3948748870886	68.2019483562908	75.3617114259814	71.79869000145
SV	F	0	79.0227584617963	77.5183664711714	79.7415648625467	83.133793585326	63.659752333272	68.8887213086019	72.6929433243145	81.9751327963775	77.3012530340983
SV	M	0	71.0294172059584	70.5033865960257	71.527986769066	77.7353551404813	59.8241481526728	65.3948748870886	68.2019483562908	75.3617114259814	71.79869000145
SV	F	0	80.1323693232418	77.3621838694975	81.2731601147922	83.133793585326	63.659752333272	68.8887213086019	72.6929433243145	81.9751327963775	77.3012530340983
SV	M	0	73.6999100143322	72.9317179230423	74.0047544152304	77.7353551404813	59.8241481526728	65.3948748870886	68.2019483562908	75.3617114259814	71.79869000145
SV	F	0	77.5095216322803	77.0921840861881	77.9625625267537	83.133793585326	63.659752333272	68.8887213086019	72.6929433243145	81.9751327963775	77.3012530340983
SV	M	0	69.9220762320325	69.3153338148286	70.4232329409294	77.7353551404813	59.8241481526728	65.3948748870886	68.2019483562908	75.3617114259814	71.79869000145
MX	F	0	77.7122335449697	75.8566374586571	78.5252698326344	83.133793585326	63.659752333272	68.8887213086019	72.6929433243145	81.9751327963775	77.3012530340983
MX	M	0	72.4170374264688	70.178055634976	73.8719824124775	77.7353551404813	59.8241481526728	65.3948748870886	68.2019483562908	75.3617114259814	71.79869000145
MX	F	0	77.5073058967413	76.2764698566963	78.0777165220758	83.133793585326	63.659752333272	68.8887213086019	72.6929433243145	81.9751327963775	77.3012530340983
MX	M	0	71.1454537122027	70.6294169510485	71.5239068620782	77.7353551404813	59.8241481526728	65.3948748870886	68.2019483562908	75.3617114259814	71.79869000145
MX	F	0	77.3139904689666	75.87171915693	78.1607962415568	83.133793585326	63.659752333272	68.8887213086019	72.6929433243145	81.9751327963775	77.3012530340983
MX	M	0	70.7629554347147	69.0134837930383	71.3928582581384	77.7353551404813	59.8241481526728	65.3948748870886	68.2019483562908	75.3617114259814	71.79869000145
MX	F	0	76.9723949166655	74.5912184796363	78.181868569396	83.133793585326	63.659752333272	68.8887213086019	72.6929433243145	81.9751327963775	77.3012530340983
MX	M	0	69.4977070398676	66.4545672284332	70.8446535286125	77.7353551404813	59.8241481526728	65.3948748870886	68.2019483562908	75.3617114259814	71.79869000145
MX	F	0	79.2930154195386	78.8090296492775	79.7817999850569	83.133793585326	63.659752333272	68.8887213086019	72.6929433243145	81.9751327963775	77.3012530340983
MX	M	0	71.8369963258738	70.2069767485449	72.6674599292863	77.7353551404813	59.8241481526728	65.3948748870886	68.2019483562908	75.3617114259814	71.79869000145
MX	F	0	78.7333153827693	77.8558523543	79.3250159061497	83.133793585326	63.659752333272	68.8887213086019	72.6929433243145	81.9751327963775	77.3012530340983
MX	M	0	72.6895435449272	71.9421456320801	73.3722727016039	77.7353551404813	59.8241481526728	65.3948748870886	68.2019483562908	75.3617114259814	71.79869000145
MX	F	0	76.8752437149792	76.3284986400658	77.4299494036866	83.133793585326	63.659752333272	68.8887213086019	72.6929433243145	81.9751327963775	77.3012530340983
MX	M	0	71.2042209606567	69.1813744654703	72.130427467847	77.7353551404813	59.8241481526728	65.3948748870886	68.2019483562908	75.3617114259814	71.79869000145
MX	F	0	76.0229162180178	74.6326554827604	76.6619690727291	83.133793585326	63.659752333272	68.8887213086019	72.6929433243145	81.9751327963775	77.3012530340983
MX	M	0	69.1421507600109	68.0503632062259	69.7177380927968	77.7353551404813	59.8241481526728	65.3948748870886	68.2019483562908	75.3617114259814	71.79869000145
MX	F	0	74.875055383618	73.4872009172348	75.3833863530047	83.133793585326	63.659752333272	68.8887213086019	72.6929433243145	81.9751327963775	77.3012530340983
MX	M	0	68.6508236766386	67.1129349396338	69.2072593712632	77.7353551404813	59.8241481526728	65.3948748870886	68.2019483562908	75.3617114259814	71.79869000145
MX	F	0	75.9630753498235	75.39440119146	76.5764569533557	83.133793585326	63.659752333272	68.8887213086019	72.6929433243145	81.9751327963775	77.3012530340983
MX	M	0	68.2739581615406	67.5237855932813	68.9205304429519	77.7353551404813	59.8241481526728	65.3948748870886	68.2019483562908	75.3617114259814	71.79869000145
MX	F	0	75.9627584463082	75.0529893192641	76.6501885996379	83.133793585326	63.659752333272	68.8887213086019	72.6929433243145	81.9751327963775	77.3012530340983
MX	M	0	70.7178525721343	70.1132937517154	71.3189848930327	77.7353551404813	59.8241481526728	65.3948748870886	68.2019483562908	75.3617114259814	71.79869000145
MX	F	0	75.4600056164466	74.0968527720475	76.2744377658166	83.133793585326	63.659752333272	68.8887213086019	72.6929433243145	81.9751327963775	77.3012530340983
MX	M	0	66.9746293902278	65.0985364092437	68.1435480761668	77.7353551404813	59.8241481526728	65.3948748870886	68.2019483562908	75.3617114259814	71.79869000145
MX	F	0	77.0088453271895	76.3283639185776	77.6516706666603	83.133793585326	63.659752333272	68.8887213086019	72.6929433243145	81.9751327963775	77.3012530340983
MX	M	0	71.7643083543138	70.2921021914135	72.532812139912	77.7353551404813	59.8241481526728	65.3948748870886	68.2019483562908	75.3617114259814	71.79869000145
MX	F	0	76.2417005683917	75.6355412151711	76.6816745355224	83.133793585326	63.659752333272	68.8887213086019	72.6929433243145	81.9751327963775	77.3012530340983
MX	M	0	69.314799294607	67.5277270299069	70.1552637539065	77.7353551404813	59.8241481526728	65.3948748870886	68.2019483562908	75.3617114259814	71.79869000145
MX	F	0	76.9799370819797	75.8283247657904	77.3889223213061	83.133793585326	63.659752333272	68.8887213086019	72.6929433243145	81.9751327963775	77.3012530340983
MX	M	0	71.9801849480793	69.8105761181681	72.8807607999645	77.7353551404813	59.8241481526728	65.3948748870886	68.2019483562908	75.3617114259814	71.79869000145
MX	F	0	75.2730531178392	73.984911563996	76.1057667607272	83.133793585326	63.659752333272	68.8887213086019	72.6929433243145	81.9751327963775	77.3012530340983
MX	M	0	70.9268410798842	69.5522988971069	71.7623618962311	77.7353551404813	59.8241481526728	65.3948748870886	68.2019483562908	75.3617114259814	71.79869000145
MX	F	0	75.785586974305	74.5714657870516	76.378644593373	83.133793585326	63.659752333272	68.8887213086019	72.6929433243145	81.9751327963775	77.3012530340983
MX	M	0	71.0089611580762	69.0945224115433	71.8768748692311	77.7353551404813	59.8241481526728	65.3948748870886	68.2019483562908	75.3617114259814	71.79869000145
MX	F	0	75.7008925924923	73.771687957463	76.6245374816311	83.133793585326	63.659752333272	68.8887213086019	72.6929433243145	81.9751327963775	77.3012530340983
MX	M	0	69.9016059619025	68.3573985320667	70.6902197607278	77.7353551404813	59.8241481526728	65.3948748870886	68.2019483562908	75.3617114259814	71.79869000145
MX	F	0	76.3864613286938	75.3221747122248	77.1676101299401	83.133793585326	63.659752333272	68.8887213086019	72.6929433243145	81.9751327963775	77.3012530340983
MX	M	0	73.1285399091882	71.8563146569276	73.6559713375374	77.7353551404813	59.8241481526728	65.3948748870886	68.2019483562908	75.3617114259814	71.79869000145
MX	F	0	75.8979450690414	74.5728820537363	76.8098241472287	83.133793585326	63.659752333272	68.8887213086019	72.6929433243145	81.9751327963775	77.3012530340983
MX	M	0	70.1244160984045	68.1756903012601	71.4392891487899	77.7353551404813	59.8241481526728	65.3948748870886	68.2019483562908	75.3617114259814	71.79869000145
MX	F	0	78.334492655333	76.4099449470144	79.2288277146963	83.133793585326	63.659752333272	68.8887213086019	72.6929433243145	81.9751327963775	77.3012530340983
MX	M	0	71.3430228070663	69.2582578903245	72.1297031707152	77.7353551404813	59.8241481526728	65.3948748870886	68.2019483562908	75.3617114259814	71.79869000145
MX	F	0	77.9453729708787	77.3141509901523	78.541249507658	83.133793585326	63.659752333272	68.8887213086019	72.6929433243145	81.9751327963775	77.3012530340983
MX	M	0	70.1224870411143	68.0591636104479	71.1393194228369	77.7353551404813	59.8241481526728	65.3948748870886	68.2019483562908	75.3617114259814	71.79869000145
MX	F	0	76.9341604762703	76.2408615384121	77.5538813254589	83.133793585326	63.659752333272	68.8887213086019	72.6929433243145	81.9751327963775	77.3012530340983
MX	M	0	68.8044990754046	68.2450460480931	69.3565952024792	77.7353551404813	59.8241481526728	65.3948748870886	68.2019483562908	75.3617114259814	71.79869000145
MX	F	0	76.3103630871905	74.8261159800128	77.4386296298251	83.133793585326	63.659752333272	68.8887213086019	72.6929433243145	81.9751327963775	77.3012530340983
MX	M	0	70.1940758044925	68.4634354059319	71.4976861957836	77.7353551404813	59.8241481526728	65.3948748870886	68.2019483562908	75.3617114259814	71.79869000145
MX	F	0	75.009993512149	73.6411008161798	76.1523786029034	83.133793585326	63.659752333272	68.8887213086019	72.6929433243145	81.9751327963775	77.3012530340983
MX	M	0	63.6342026081485	61.6508840613224	65.2063734339331	77.7353551404813	59.8241481526728	65.3948748870886	68.2019483562908	75.3617114259814	71.79869000145
MX	F	0	76.0201782476485	74.4769199826695	77.4091136307434	83.133793585326	63.659752333272	68.8887213086019	72.6929433243145	81.9751327963775	77.3012530340983
MX	M	0	66.055816403485	64.2399705313208	67.6746469570768	77.7353551404813	59.8241481526728	65.3948748870886	68.2019483562908	75.3617114259814	71.79869000145
MX	F	0	77.27482891146	76.5200833932085	77.8389453370892	83.133793585326	63.659752333272	68.8887213086019	72.6929433243145	81.9751327963775	77.3012530340983
MX	M	0	68.3454587585493	67.0025202487654	69.1487089891174	77.7353551404813	59.8241481526728	65.3948748870886	68.2019483562908	75.3617114259814	71.79869000145
MX	F	0	76.7625337444036	74.9039975370103	77.625617309748	83.133793585326	63.659752333272	68.8887213086019	72.6929433243145	81.9751327963775	77.3012530340983
MX	M	0	68.779195583365	67.2723401890834	70.1547979861419	77.7353551404813	59.8241481526728	65.3948748870886	68.2019483562908	75.3617114259814	71.79869000145
MX	F	0	77.9284698324847	75.8936895709701	78.8908548787705	83.133793585326	63.659752333272	68.8887213086019	72.6929433243145	81.9751327963775	77.3012530340983
MX	M	0	72.0691418730211	69.6875040572924	73.4089136897303	77.7353551404813	59.8241481526728	65.3948748870886	68.2019483562908	75.3617114259814	71.79869000145
MX	F	0	75.6896477831928	74.7014915669115	76.4791459768758	83.133793585326	63.659752333272	68.8887213086019	72.6929433243145	81.9751327963775	77.3012530340983
MX	M	0	68.6894728231642	67.2034294621763	70.0010247253824	77.7353551404813	59.8241481526728	65.3948748870886	68.2019483562908	75.3617114259814	71.79869000145
MX	F	0	75.573257566251	74.1832277209362	76.6446660297739	83.133793585326	63.659752333272	68.8887213086019	72.6929433243145	81.9751327963775	77.3012530340983
MX	M	0	69.7260811229379	67.8966444753172	70.977207330751	77.7353551404813	59.8241481526728	65.3948748870886	68.2019483562908	75.3617114259814	71.79869000145
MX	F	0	79.2149338214238	78.3141367169544	79.9658903767605	83.133793585326	63.659752333272	68.8887213086019	72.6929433243145	81.9751327963775	77.3012530340983
MX	M	0	73.2838524456388	71.6266949561562	74.2947897424279	77.7353551404813	59.8241481526728	65.3948748870886	68.2019483562908	75.3617114259814	71.79869000145
MX	F	0	76.2021958728029	74.7272623475445	77.2996894832281	83.133793585326	63.659752333272	68.8887213086019	72.6929433243145	81.9751327963775	77.3012530340983
MX	M	0	69.6792155806201	67.6401593254338	71.0992775182677	77.7353551404813	59.8241481526728	65.3948748870886	68.2019483562908	75.3617114259814	71.79869000145
MX	F	0	78.1373578138934	75.9881740319922	79.2394263671899	83.133793585326	63.659752333272	68.8887213086019	72.6929433243145	81.9751327963775	77.3012530340983
MX	M	0	70.8138938669008	69.4465681159945	72.100812335964	77.7353551404813	59.8241481526728	65.3948748870886	68.2019483562908	75.3617114259814	71.79869000145
MX	F	0	78.2775304985991	76.690572899405	78.8893182229945	83.133793585326	63.659752333272	68.8887213086019	72.6929433243145	81.9751327963775	77.3012530340983
MX	M	0	72.4609512237099	70.018022177519	73.8072501748739	77.7353551404813	59.8241481526728	65.3948748870886	68.2019483562908	75.3617114259814	71.79869000145
MX	F	0	78.3678797239184	76.4930009671581	79.303849804529	83.133793585326	63.659752333272	68.8887213086019	72.6929433243145	81.9751327963775	77.3012530340983
MX	M	0	73.7126300828953	71.5948310808105	74.7090651387665	77.7353551404813	59.8241481526728	65.3948748870886	68.2019483562908	75.3617114259814	71.79869000145
MX	F	0	77.272667621842	76.229919768929	78.0623300685292	83.133793585326	63.659752333272	68.8887213086019	72.6929433243145	81.9751327963775	77.3012530340983
MX	M	0	71.7911526341385	69.8539628798989	73.0401691845684	77.7353551404813	59.8241481526728	65.3948748870886	68.2019483562908	75.3617114259814	71.79869000145
MX	F	0	76.276677906447	75.0111557618145	77.1179132765521	83.133793585326	63.659752333272	68.8887213086019	72.6929433243145	81.9751327963775	77.3012530340983
MX	M	0	70.5377637885707	68.9381392466993	71.7312358494715	77.7353551404813	59.8241481526728	65.3948748870886	68.2019483562908	75.3617114259814	71.79869000145
MX	F	0	77.2362491575084	76.0771713137705	78.0181629293893	83.133793585326	63.659752333272	68.8887213086019	72.6929433243145	81.9751327963775	77.3012530340983
MX	M	0	70.3891226368979	68.0711137642862	71.4882085991159	77.7353551404813	59.8241481526728	65.3948748870886	68.2019483562908	75.3617114259814	71.79869000145
MX	F	0	77.9286802027073	76.2676493503072	78.6089698716032	83.133793585326	63.659752333272	68.8887213086019	72.6929433243145	81.9751327963775	77.3012530340983
MX	M	0	72.6350771328491	71.1440264453149	73.2707664873919	77.7353551404813	59.8241481526728	65.3948748870886	68.2019483562908	75.3617114259814	71.79869000145
MX	F	0	78.0079800512385	76.3886814197705	78.5054172998246	83.133793585326	63.659752333272	68.8887213086019	72.6929433243145	81.9751327963775	77.3012530340983
MX	M	0	72.906753286256	71.7500476737707	73.3541604800168	77.7353551404813	59.8241481526728	65.3948748870886	68.2019483562908	75.3617114259814	71.79869000145
MX	F	0	76.8568733111893	76.2709636754792	77.4202752392023	83.133793585326	63.659752333272	68.8887213086019	72.6929433243145	81.9751327963775	77.3012530340983
MX	M	0	71.9526798750943	71.2952341371434	72.6077742967854	77.7353551404813	59.8241481526728	65.3948748870886	68.2019483562908	75.3617114259814	71.79869000145
MX	F	0	78.7301720462287	78.5627728256222	78.9044439685923	83.133793585326	63.659752333272	68.8887213086019	72.6929433243145	81.9751327963775	77.3012530340983
MX	M	0	73.9559643326204	73.7948106902837	74.1415736679841	77.7353551404813	59.8241481526728	65.3948748870886	68.2019483562908	75.3617114259814	71.79869000145
MX	F	0	77.174228065759	75.0992540617469	78.5081927684634	83.133793585326	63.659752333272	68.8887213086019	72.6929433243145	81.9751327963775	77.3012530340983
MX	M	0	69.8018736419371	67.5562802382099	71.3391849798002	77.7353551404813	59.8241481526728	65.3948748870886	68.2019483562908	75.3617114259814	71.79869000145
MX	F	0	76.7827956180151	75.6598464191407	77.7118606595505	83.133793585326	63.659752333272	68.8887213086019	72.6929433243145	81.9751327963775	77.3012530340983
MX	M	0	69.6643033393458	68.2165738722225	70.938954434045	77.7353551404813	59.8241481526728	65.3948748870886	68.2019483562908	75.3617114259814	71.79869000145
MX	F	0	76.8679687541322	74.8625393596637	78.1385974588959	83.133793585326	63.659752333272	68.8887213086019	72.6929433243145	81.9751327963775	77.3012530340983
MX	M	0	69.3784697230171	67.7314788605446	70.654400118489	77.7353551404813	59.8241481526728	65.3948748870886	68.2019483562908	75.3617114259814	71.79869000145
MX	F	0	76.8502277451547	75.1756888235451	77.753171341322	83.133793585326	63.659752333272	68.8887213086019	72.6929433243145	81.9751327963775	77.3012530340983
MX	M	0	68.6579394190518	66.5497169782774	70.1532636757812	77.7353551404813	59.8241481526728	65.3948748870886	68.2019483562908	75.3617114259814	71.79869000145
MX	F	0	78.562125804183	78.2555674872445	78.9051381328857	83.133793585326	63.659752333272	68.8887213086019	72.6929433243145	81.9751327963775	77.3012530340983
MX	M	0	72.3021191095036	69.5440762069474	73.5263204373189	77.7353551404813	59.8241481526728	65.3948748870886	68.2019483562908	75.3617114259814	71.79869000145
MX	F	0	78.8124126615398	78.5974537726241	79.0207002007228	83.133793585326	63.659752333272	68.8887213086019	72.6929433243145	81.9751327963775	77.3012530340983
MX	M	0	72.2187359915756	70.4798681624275	72.8424993629804	77.7353551404813	59.8241481526728	65.3948748870886	68.2019483562908	75.3617114259814	71.79869000145
MX	F	0	77.6230718564852	75.0285519892917	79.5139239615772	83.133793585326	63.659752333272	68.8887213086019	72.6929433243145	81.9751327963775	77.3012530340983
MX	M	0	70.3220681371989	68.7217411381418	71.6916977648163	77.7353551404813	59.8241481526728	65.3948748870886	68.2019483562908	75.3617114259814	71.79869000145
MX	F	0	77.9320268947204	76.2629952811013	78.7071370183669	83.133793585326	63.659752333272	68.8887213086019	72.6929433243145	81.9751327963775	77.3012530340983
MX	M	0	71.9895553068803	70.7278268679672	72.7846229709925	77.7353551404813	59.8241481526728	65.3948748870886	68.2019483562908	75.3617114259814	71.79869000145
MX	F	0	78.1790085700224	75.7391441037031	79.5405778155744	83.133793585326	63.659752333272	68.8887213086019	72.6929433243145	81.9751327963775	77.3012530340983
MX	M	0	71.8635561826637	69.1365984366425	73.5601120136922	77.7353551404813	59.8241481526728	65.3948748870886	68.2019483562908	75.3617114259814	71.79869000145
MX	F	0	76.6756149438329	74.9237850556175	77.6149538563533	83.133793585326	63.659752333272	68.8887213086019	72.6929433243145	81.9751327963775	77.3012530340983
MX	M	0	70.6297874325502	68.0702235565569	72.371776577682	77.7353551404813	59.8241481526728	65.3948748870886	68.2019483562908	75.3617114259814	71.79869000145
MX	F	0	76.396684600068	74.3780971053456	77.3867327315161	83.133793585326	63.659752333272	68.8887213086019	72.6929433243145	81.9751327963775	77.3012530340983
MX	M	0	72.3690256856443	69.6158728014184	73.8075691529817	77.7353551404813	59.8241481526728	65.3948748870886	68.2019483562908	75.3617114259814	71.79869000145
MX	F	0	76.900755847521	75.8246271299925	77.4588909407425	83.133793585326	63.659752333272	68.8887213086019	72.6929433243145	81.9751327963775	77.3012530340983
MX	M	0	71.4453425415565	69.8430817918482	72.4063328188265	77.7353551404813	59.8241481526728	65.3948748870886	68.2019483562908	75.3617114259814	71.79869000145
MX	F	0	78.6458809372014	78.228321660846	79.0525255195921	83.133793585326	63.659752333272	68.8887213086019	72.6929433243145	81.9751327963775	77.3012530340983
MX	M	0	72.176883302192	71.139011033564	72.7884097563505	77.7353551404813	59.8241481526728	65.3948748870886	68.2019483562908	75.3617114259814	71.79869000145
MX	F	0	77.1525930059212	76.304634421712	77.9253142911014	83.133793585326	63.659752333272	68.8887213086019	72.6929433243145	81.9751327963775	77.3012530340983
MX	M	0	71.2962237465426	69.8558148787183	72.1676218196469	77.7353551404813	59.8241481526728	65.3948748870886	68.2019483562908	75.3617114259814	71.79869000145
MX	F	0	77.454584190469	75.6196802793434	78.3689118629621	83.133793585326	63.659752333272	68.8887213086019	72.6929433243145	81.9751327963775	77.3012530340983
MX	M	0	72.6287028906131	70.5921470788462	73.6662350555002	77.7353551404813	59.8241481526728	65.3948748870886	68.2019483562908	75.3617114259814	71.79869000145
MX	F	0	77.5852896289136	75.8715428908766	78.3614822398707	83.133793585326	63.659752333272	68.8887213086019	72.6929433243145	81.9751327963775	77.3012530340983
MX	M	0	73.2470107088309	70.7747508015489	74.4501464640307	77.7353551404813	59.8241481526728	65.3948748870886	68.2019483562908	75.3617114259814	71.79869000145
MX	F	0	78.2597458278953	77.9129883964802	78.6613887662673	83.133793585326	63.659752333272	68.8887213086019	72.6929433243145	81.9751327963775	77.3012530340983
MX	M	0	73.0091646140223	72.683341664751	73.3634049696402	77.7353551404813	59.8241481526728	65.3948748870886	68.2019483562908	75.3617114259814	71.79869000145
MX	F	0	78.3681899115913	77.0172480730579	79.1004514890041	83.133793585326	63.659752333272	68.8887213086019	72.6929433243145	81.9751327963775	77.3012530340983
MX	M	0	72.3096988654448	69.6287768865959	74.0224905194508	77.7353551404813	59.8241481526728	65.3948748870886	68.2019483562908	75.3617114259814	71.79869000145
MX	F	0	77.8850208949989	76.9212751353051	78.8148592739674	83.133793585326	63.659752333272	68.8887213086019	72.6929433243145	81.9751327963775	77.3012530340983
MX	M	0	71.9550127856115	70.797058248821	72.8938991733862	77.7353551404813	59.8241481526728	65.3948748870886	68.2019483562908	75.3617114259814	71.79869000145
MX	F	0	77.9563226511657	75.5874985052668	79.9457284115933	83.133793585326	63.659752333272	68.8887213086019	72.6929433243145	81.9751327963775	77.3012530340983
MX	M	0	68.85246231405	66.4172793954911	70.631692600498	77.7353551404813	59.8241481526728	65.3948748870886	68.2019483562908	75.3617114259814	71.79869000145
MX	F	0	78.0464346158144	76.6842708267911	79.1307516285833	83.133793585326	63.659752333272	68.8887213086019	72.6929433243145	81.9751327963775	77.3012530340983
MX	M	0	72.4152230177491	69.6395610727808	73.6043178023873	77.7353551404813	59.8241481526728	65.3948748870886	68.2019483562908	75.3617114259814	71.79869000145
MX	F	0	78.6870495894684	76.7510968079593	79.7023358924453	83.133793585326	63.659752333272	68.8887213086019	72.6929433243145	81.9751327963775	77.3012530340983
MX	M	0	71.887046201423	69.3549166416426	73.2183089657928	77.7353551404813	59.8241481526728	65.3948748870886	68.2019483562908	75.3617114259814	71.79869000145
MX	F	0	76.5612459646119	75.5585163572572	77.4315224459806	83.133793585326	63.659752333272	68.8887213086019	72.6929433243145	81.9751327963775	77.3012530340983
MX	M	0	72.0402356356049	70.0426069782332	73.4325301269095	77.7353551404813	59.8241481526728	65.3948748870886	68.2019483562908	75.3617114259814	71.79869000145
MX	F	0	79.3724185101243	77.8033061435917	80.2223965464141	83.133793585326	63.659752333272	68.8887213086019	72.6929433243145	81.9751327963775	77.3012530340983
MX	M	0	72.278906083748	68.9553738424857	74.4418796732156	77.7353551404813	59.8241481526728	65.3948748870886	68.2019483562908	75.3617114259814	71.79869000145
MX	F	0	78.5952864656693	77.058055971103	79.1396409132142	83.133793585326	63.659752333272	68.8887213086019	72.6929433243145	81.9751327963775	77.3012530340983
MX	M	0	72.2733805292942	69.8157503275708	73.5109584136647	77.7353551404813	59.8241481526728	65.3948748870886	68.2019483562908	75.3617114259814	71.79869000145
MX	F	0	76.5903664566823	75.4332448054401	77.4919230038656	83.133793585326	63.659752333272	68.8887213086019	72.6929433243145	81.9751327963775	77.3012530340983
MX	M	0	70.9157710012891	69.3945389417554	71.5872881325822	77.7353551404813	59.8241481526728	65.3948748870886	68.2019483562908	75.3617114259814	71.79869000145
MX	F	0	77.2547921713986	76.7682130531738	77.7229535726281	83.133793585326	63.659752333272	68.8887213086019	72.6929433243145	81.9751327963775	77.3012530340983
MX	M	0	70.8528192624154	69.6345490722531	71.5374387758055	77.7353551404813	59.8241481526728	65.3948748870886	68.2019483562908	75.3617114259814	71.79869000145
MX	F	0	76.4510855101577	75.9177133504867	77.0282316892206	83.133793585326	63.659752333272	68.8887213086019	72.6929433243145	81.9751327963775	77.3012530340983
MX	M	0	70.6564896632712	69.7458393164909	71.3054523484236	77.7353551404813	59.8241481526728	65.3948748870886	68.2019483562908	75.3617114259814	71.79869000145
MX	F	0	78.1793561628948	77.6633340889155	78.6588685517137	83.133793585326	63.659752333272	68.8887213086019	72.6929433243145	81.9751327963775	77.3012530340983
MX	M	0	71.789970688392	69.9788225419202	72.6675279343505	77.7353551404813	59.8241481526728	65.3948748870886	68.2019483562908	75.3617114259814	71.79869000145
MX	F	0	76.7176630970743	75.0077900382141	77.5208023949484	83.133793585326	63.659752333272	68.8887213086019	72.6929433243145	81.9751327963775	77.3012530340983
MX	M	0	70.4072453961129	68.4370454055844	71.2916516271146	77.7353551404813	59.8241481526728	65.3948748870886	68.2019483562908	75.3617114259814	71.79869000145
MX	F	0	76.693204830813	75.2910493901674	77.5526254038606	83.133793585326	63.659752333272	68.8887213086019	72.6929433243145	81.9751327963775	77.3012530340983
MX	M	0	70.0169035078981	68.0812226716321	71.0487617942662	77.7353551404813	59.8241481526728	65.3948748870886	68.2019483562908	75.3617114259814	71.79869000145
MX	F	0	77.0908500908491	75.7066737189686	77.5728545163974	83.133793585326	63.659752333272	68.8887213086019	72.6929433243145	81.9751327963775	77.3012530340983
MX	M	0	70.546662018474	68.8535452767519	71.4597067440634	77.7353551404813	59.8241481526728	65.3948748870886	68.2019483562908	75.3617114259814	71.79869000145
MX	F	0	77.4254786275312	75.3488863253671	78.9390398805965	83.133793585326	63.659752333272	68.8887213086019	72.6929433243145	81.9751327963775	77.3012530340983
MX	M	0	70.7959832897654	68.3083989880069	72.3611164049191	77.7353551404813	59.8241481526728	65.3948748870886	68.2019483562908	75.3617114259814	71.79869000145
MX	F	0	77.1632670536699	75.2769110810961	78.0917742517878	83.133793585326	63.659752333272	68.8887213086019	72.6929433243145	81.9751327963775	77.3012530340983
MX	M	0	71.0671039848563	68.9065557335039	71.833649670321	77.7353551404813	59.8241481526728	65.3948748870886	68.2019483562908	75.3617114259814	71.79869000145
MX	F	0	76.5094441865981	74.134333313995	77.9355323785131	83.133793585326	63.659752333272	68.8887213086019	72.6929433243145	81.9751327963775	77.3012530340983
MX	M	0	68.6113740355864	65.5920987022769	69.9313010360016	77.7353551404813	59.8241481526728	65.3948748870886	68.2019483562908	75.3617114259814	71.79869000145
MX	F	0	76.7466581087144	74.9930690596677	77.4754246068486	83.133793585326	63.659752333272	68.8887213086019	72.6929433243145	81.9751327963775	77.3012530340983
MX	M	0	70.7350331991446	68.7080798758039	71.4863268389634	77.7353551404813	59.8241481526728	65.3948748870886	68.2019483562908	75.3617114259814	71.79869000145
MX	F	0	78.1911489734982	76.6353732519827	78.8737441221254	83.133793585326	63.659752333272	68.8887213086019	72.6929433243145	81.9751327963775	77.3012530340983
MX	M	0	72.4658268145286	70.3155761847895	73.5042093820345	77.7353551404813	59.8241481526728	65.3948748870886	68.2019483562908	75.3617114259814	71.79869000145
MX	F	0	77.8706620206933	75.6952147255365	79.2623544397248	83.133793585326	63.659752333272	68.8887213086019	72.6929433243145	81.9751327963775	77.3012530340983
MX	M	0	73.226494675113	70.8823479284718	74.6940248100025	77.7353551404813	59.8241481526728	65.3948748870886	68.2019483562908	75.3617114259814	71.79869000145
MX	F	0	75.9333022560929	74.6828236377554	76.8197128542325	83.133793585326	63.659752333272	68.8887213086019	72.6929433243145	81.9751327963775	77.3012530340983
MX	M	0	69.8120331693751	66.7413517054592	71.306414102206	77.7353551404813	59.8241481526728	65.3948748870886	68.2019483562908	75.3617114259814	71.79869000145
MX	F	0	76.321274444249	75.1619728626951	76.8040030767921	83.133793585326	63.659752333272	68.8887213086019	72.6929433243145	81.9751327963775	77.3012530340983
MX	M	0	70.2937489785854	68.2885044897336	71.19835067147	77.7353551404813	59.8241481526728	65.3948748870886	68.2019483562908	75.3617114259814	71.79869000145
MX	F	0	77.9481062964814	77.567631205528	78.2776238507843	83.133793585326	63.659752333272	68.8887213086019	72.6929433243145	81.9751327963775	77.3012530340983
MX	M	0	71.2017235973623	70.7444736738918	71.6188314130239	77.7353551404813	59.8241481526728	65.3948748870886	68.2019483562908	75.3617114259814	71.79869000145
MX	F	0	76.5386790683836	75.6967235037892	77.0157866265139	83.133793585326	63.659752333272	68.8887213086019	72.6929433243145	81.9751327963775	77.3012530340983
MX	M	0	71.3206719020822	69.3928189323955	72.0492956873284	77.7353551404813	59.8241481526728	65.3948748870886	68.2019483562908	75.3617114259814	71.79869000145
MX	F	0	77.9489634055918	77.6429095621139	78.2689066489096	83.133793585326	63.659752333272	68.8887213086019	72.6929433243145	81.9751327963775	77.3012530340983
MX	M	0	72.3214135666754	71.5596683063011	72.74197172706	77.7353551404813	59.8241481526728	65.3948748870886	68.2019483562908	75.3617114259814	71.79869000145
MX	F	0	76.3454576456857	75.1119891910706	76.8449368011193	83.133793585326	63.659752333272	68.8887213086019	72.6929433243145	81.9751327963775	77.3012530340983
MX	M	0	70.5354480215425	69.5479742142264	70.9652602214563	77.7353551404813	59.8241481526728	65.3948748870886	68.2019483562908	75.3617114259814	71.79869000145
MX	F	0	77.2096210327588	75.1143795862783	78.0662342031019	83.133793585326	63.659752333272	68.8887213086019	72.6929433243145	81.9751327963775	77.3012530340983
MX	M	0	70.905007047759	69.0911350922688	71.6875662184336	77.7353551404813	59.8241481526728	65.3948748870886	68.2019483562908	75.3617114259814	71.79869000145
MX	F	0	78.6542331233436	77.3436779228977	79.1654774339221	83.133793585326	63.659752333272	68.8887213086019	72.6929433243145	81.9751327963775	77.3012530340983
MX	M	0	70.8714396611999	68.8224122380715	72.1872599988348	77.7353551404813	59.8241481526728	65.3948748870886	68.2019483562908	75.3617114259814	71.79869000145
MX	F	0	77.9804515841434	76.4384581995457	78.6225023397659	83.133793585326	63.659752333272	68.8887213086019	72.6929433243145	81.9751327963775	77.3012530340983
MX	M	0	72.5685901852334	70.7813143358811	73.2092906418298	77.7353551404813	59.8241481526728	65.3948748870886	68.2019483562908	75.3617114259814	71.79869000145
MX	F	0	76.5126050579679	74.9633870321552	77.2312085321713	83.133793585326	63.659752333272	68.8887213086019	72.6929433243145	81.9751327963775	77.3012530340983
MX	M	0	69.7922576810915	68.0640886020179	71.0251274357858	77.7353551404813	59.8241481526728	65.3948748870886	68.2019483562908	75.3617114259814	71.79869000145
MX	F	0	76.9681055099341	75.0244300494605	77.8753087363722	83.133793585326	63.659752333272	68.8887213086019	72.6929433243145	81.9751327963775	77.3012530340983
MX	M	0	70.4216596255279	67.8709984706813	71.8568803537353	77.7353551404813	59.8241481526728	65.3948748870886	68.2019483562908	75.3617114259814	71.79869000145
PA	F	0	81.8279977853095	80.8042440950147	82.1416448270993	83.133793585326	63.659752333272	68.8887213086019	72.6929433243145	81.9751327963775	77.3012530340983
PA	M	0	75.5543861166695	75.1349487808737	75.787123055769	77.7353551404813	59.8241481526728	65.3948748870886	68.2019483562908	75.3617114259814	71.79869000145
PA	F	0	77.6050082991005	77.1196316329704	78.1057673138859	83.133793585326	63.659752333272	68.8887213086019	72.6929433243145	81.9751327963775	77.3012530340983
PA	M	0	71.6721814794925	71.1791228376248	72.1488531862025	77.7353551404813	59.8241481526728	65.3948748870886	68.2019483562908	75.3617114259814	71.79869000145
PA	F	0	82.7335255736053	81.7299848068495	83.3671465312681	83.133793585326	63.659752333272	68.8887213086019	72.6929433243145	81.9751327963775	77.3012530340983
PA	M	0	75.9832662275354	74.9399357558612	76.5868560133706	77.7353551404813	59.8241481526728	65.3948748870886	68.2019483562908	75.3617114259814	71.79869000145
