# Supplementary material for: Life expectancy and mortality in 363 cities of Latin America
Source: Nat Med. 2021 Jan 25;27(3):463–70. doi: 10.1038/s41591-020-01214-4 (PMC7960508; doi:10.1038/s41591-020-01214-4)
Supplement: Source Data Extended Data Fig. 3 — Statistical Source Data. [file 41591_2020_1214_MOESM8_ESM.csv]

label	age	sex	beta	lci	uci
Connectivity	0	F	0.037325684586592	-0.372655343659881	0.447306712833065
Pop. Density	0	F	-0.0201879980339399	-0.240250662661133	0.199874666593253
Fragmentation	0	F	0.311642634250265	0.0997250100367088	0.52356025846382
Growth	0	F	0.219530474190315	0.0802529262847813	0.358808022095848
Population	0	F	0.00027794831958196	-0.0806000302070861	0.08115592684625
Social Index	0	F	0.478516547897227	0.316324513410288	0.640708582384166
Connectivity	0	M	-0.285720021256245	-0.855446881515766	0.284006839003277
Pop. Density	0	M	-0.0723864230576107	-0.375275085826125	0.230502239710904
Fragmentation	0	M	0.275993153353809	-0.0161419612734153	0.568128267981033
Growth	0	M	0.415886019059159	0.223081473139413	0.608690564978904
Population	0	M	-0.0824245465986802	-0.194091391444839	0.0292422982474787
Social Index	0	M	0.751007490091322	0.52825382830639	0.973761151876254
Connectivity	20	F	0.0120459148900545	-0.357017208766846	0.381109038546955
Pop. Density	20	F	-0.00790119300823587	-0.206282550546624	0.190480164530152
Fragmentation	20	F	0.2630676247016	0.0727105737154237	0.453424675687776
Growth	20	F	0.189245178031526	0.0639938986814886	0.314496457381564
Population	20	F	0.0117756054574599	-0.0609764197462234	0.0845276306611432
Social Index	20	F	0.328793585299517	0.183647303747548	0.473939866851486
Connectivity	20	M	-0.308417388230146	-0.803471905563795	0.186637129103503
Pop. Density	20	M	-0.014363850627219	-0.277801285559064	0.249073584304626
Fragmentation	20	M	0.238118233465622	-0.0151884578830964	0.49142492481434
Growth	20	M	0.382727658352005	0.215214507562227	0.550240809141784
Population	20	M	-0.05105266943357	-0.147927317260741	0.0458219783936011
Social Index	20	M	0.540521505380244	0.346901705463089	0.7341413052974
Connectivity	40	F	-0.00103421737757955	-0.348135486120583	0.346067051365424
Pop. Density	40	F	-0.0193737623719517	-0.205886831570288	0.167139306826385
Fragmentation	40	F	0.233190299477301	0.0542439628144333	0.412136636140169
Growth	40	F	0.160783081071606	0.0429439104905289	0.278622251652683
Population	40	F	0.0145396665679231	-0.0538784161733549	0.0829577493092011
Social Index	40	F	0.280292848994802	0.144157509039685	0.41642818894992
Connectivity	40	M	-0.176884701014226	-0.555380492879061	0.20161109085061
Pop. Density	40	M	0.0144780542817287	-0.187340030020033	0.21629613858349
Fragmentation	40	M	0.174027046584958	-0.0177921472604278	0.365846240430344
Growth	40	M	0.244082367165755	0.116029776046454	0.372134958285056
Population	40	M	0.00644800613110022	-0.0670600521092339	0.0799560643714344
Social Index	40	M	0.262388699821266	0.114348468821902	0.41042893082063
Connectivity	60	F	-0.0635601906864449	-0.359722632220647	0.232602250847757
Pop. Density	60	F	0.000838119336099204	-0.158484795395607	0.160161034067805
Fragmentation	60	F	0.169092740469084	0.0162425872467024	0.321942893691465
Growth	60	F	0.0910885429946999	-0.00968875201673074	0.191865838006131
Population	60	F	0.00898361378935826	-0.0494558038346052	0.0674230314133217
Social Index	60	F	0.185161107269946	0.0688048646816583	0.301517349858233
Connectivity	60	M	-0.136023026182605	-0.434269931987494	0.162223879622285
Pop. Density	60	M	0.0593842556365508	-0.100067285939314	0.218835797212416
Fragmentation	60	M	0.103248734688853	-0.0479635435296061	0.254461012907312
Growth	60	M	0.115457798821687	0.014347248337532	0.216568349305842
Population	60	M	-0.00928662990357362	-0.0670460367534125	0.0484727769462653
Social Index	60	M	0.122449695119157	0.00629088246181721	0.238608507776498
