# Supplementary material for: Life expectancy and mortality in 363 cities of Latin America
Source: Nat Med. 2021 Jan 25;27(3):463–70. doi: 10.1038/s41591-020-01214-4 (PMC7960508; doi:10.1038/s41591-020-01214-4)
Supplement: Source Data Extended Data Fig. 4 — Statistical Source Data. [file 41591_2020_1214_MOESM9_ESM.csv]

outcome_label	age	sex	type	beta	lci	uci
LE	0	F	concurrent	0.213636043775525	0.0628467985859202	0.36442528896513
LE	0	F	previous	0.102801538631489	-0.0827085734466949	0.288311650709673
LE	20	F	concurrent	0.186766998295094	0.0548361406841509	0.318697855906037
LE	20	F	previous	0.102941830843503	-0.0597758312443697	0.265659492931377
LE	40	F	concurrent	0.160165743372708	0.0367010500985614	0.283630436646854
LE	40	F	previous	0.0906514179495128	-0.0614876890701231	0.242790524969149
LE	60	F	concurrent	0.0895525491392842	-0.0149945259412505	0.194099624219819
LE	60	F	previous	0.0407515250695578	-0.088228498491585	0.169731548630701
LE	0	M	concurrent	0.41034871502952	0.193969143399472	0.626728286659569
LE	0	M	previous	0.112745080538265	-0.15850090878322	0.383991069859749
LE	20	M	concurrent	0.378107769852336	0.194768230454643	0.561447309250029
LE	20	M	previous	0.121310718023536	-0.109459400428191	0.352080836475264
LE	40	M	concurrent	0.238094300050975	0.103869468247879	0.37231913185407
LE	40	M	previous	0.0840242310463686	-0.0839479491508314	0.251996411243569
LE	60	M	concurrent	0.0975907741488546	-0.00717150038420204	0.202353048681911
LE	60	M	previous	-0.00278473615956484	-0.132927343359816	0.127357871040687
CMNN			concurrent	0.969052148407094	0.913195946764157	1.02832482958329
CMNN			previous	0.889366399434947	0.835147536584604	0.947105221286553
Cancer			concurrent	0.977394442098993	0.92147760391782	1.0367044097267
Cancer			previous	0.901376295439124	0.845105257434423	0.961394120829504
CVD/NCDs (Ref.)			concurrent	1
CVD/NCDs (Ref.)			previous	1
Unintentional Injuries			concurrent	1.00969961781484	0.951842147531847	1.07107393894987
Unintentional Injuries			previous	0.948589773553965	0.889019763788359	1.01215135494488
Violence Injuries			concurrent	1.0133592995546	0.955736914301245	1.07445579910929
Violence Injuries			previous	0.9687163083449	0.907369161095371	1.03421113069407
