# Supplementary material for: Life expectancy and mortality in 363 cities of Latin America
Source: Nat Med. 2021 Jan 25;27(3):463–70. doi: 10.1038/s41591-020-01214-4 (PMC7960508; doi:10.1038/s41591-020-01214-4)
Supplement: Source Data Extended Data Fig. 6 — Statistical Source Data. [file 41591_2020_1214_MOESM11_ESM.csv]

city	iso2	CMNN	Cancer	NCDs	Unintentional	Violence
Acapulco de Juarez	MX	0.0964582203353664	0.114628835883626	0.584311694221168	0.039900535959976	0.164700713599864
Acayucan	MX	0.0935843116557746	0.132851910003559	0.689402235880142	0.0507349206810704	0.0334266217794541
Acuna	MX	0.0755519801982	0.138571482793758	0.699549834639315	0.0594225291913421	0.0269041731773847
Aguascalientes	MX	0.0782862595958244	0.153301529557299	0.685431668888558	0.058832231514562	0.0241483104437564
Alagoinhas	BR	0.119172817077329	0.148166354363468	0.573553417507983	0.0553201051011666	0.103787305950053
Anapolis	BR	0.160974766970275	0.152548078740087	0.537123001913168	0.0764939880586537	0.0728601643178165
Angra dos Reis	BR	0.109959189969331	0.172444514460253	0.580194914236062	0.0658416350733709	0.0715597462609835
Antofagasta	CL	0.0802429713470761	0.314443574413906	0.539969971484056	0.0481759998917234	0.0171674828632389
Apartado	CO	0.103370743017853	0.196099099973059	0.595824670598257	0.0479613031287231	0.0567441832821085
Apucarana	BR	0.111357743026685	0.182800922907094	0.588435282886601	0.0793070048840645	0.0380990462955547
Aracaju	BR	0.137841115229723	0.162117168432158	0.548083989114043	0.0560121146234516	0.0959456126006239
Aracatuba	BR	0.165547457219717	0.217251170603085	0.519391522630567	0.0601833827754542	0.0376264667711766
Araguaina	BR	0.103813122076867	0.164724472080585	0.567410193612672	0.0825819441165772	0.0814702681132997
Araguari	BR	0.146392289385815	0.152581415527787	0.58610727516087	0.0682402242607541	0.0466787956647738
Arapiraca	BR	0.129593978721809	0.130735409018274	0.581964744544905	0.0668282323119408	0.0908776354030722
Arapongas	BR	0.14192062377106	0.181854465964846	0.562014475985258	0.076270789102403	0.0379396451764334
Araraquara	BR	0.173123358125216	0.191168473122998	0.556041969728382	0.0504080935918166	0.029258105431588
Araras	BR	0.152743794878274	0.204860022776449	0.57312992608967	0.0393069147796594	0.0299593414759477
Araruama	BR	0.158449758454391	0.162350706240256	0.546599985147923	0.0688456324775179	0.063753917679912
Arequipa	PE	0.256443026110752	0.190063217248794	0.434591085647277	0.0942281906494213	0.0246744803437565
Arica	CL	0.0947852011540074	0.280386116491914	0.521305964757392	0.0796036579670615	0.0239190596296252
Armenia	CO	0.10845919577019	0.220194675086818	0.527744958562881	0.0519863048734818	0.091614865706629
Atibaia	BR	0.149669938068831	0.192221757949282	0.554623036038263	0.0735656838380243	0.0299195841055997
Ayacucho	PE	0.264331508460552	0.201565391783352	0.438592346395068	0.0810753323161426	0.0144354210448859
Bahia Blanca	AR	0.149456393783299	0.243500728553466	0.545614683556425	0.0363652364844921	0.0250629576223177
Balneario Camboriu	BR	0.129428301220417	0.207525637691597	0.536697978445416	0.065316543635231	0.0610315390073384
Barbacena	BR	0.128055676642389	0.175994472110018	0.602307601292508	0.0679955184127223	0.025646731542363
Barrancabermeja	CO	0.1165594972411	0.155559451359695	0.613950961017693	0.054938651635871	0.058991438745641
Barranquilla	CO	0.138562345701308	0.191657419538621	0.586882143279694	0.0291821023784979	0.0537159891018796
Barreiras	BR	0.199415299502344	0.132514468333223	0.505741065785113	0.0893359366960259	0.0729932296832952
Barretos	BR	0.19356805299874	0.175811705986793	0.554835594683415	0.0523154291136469	0.0234692172174044
Bauru	BR	0.150105578891109	0.192188679945145	0.579288798599643	0.0510808961017216	0.0273360464623815
Belem	BR	0.190452099064971	0.16386832246805	0.510633432177411	0.041812882720454	0.093233263569114
Belo Horizonte	BR	0.131293408120547	0.200159424039285	0.533055035913048	0.056882908801976	0.0786092231251447
Bento Goncalves	BR	0.109073766238955	0.256782106954752	0.525435773856289	0.0617037334987332	0.0470046194512713
Birigui	BR	0.185857879917323	0.199509963674579	0.533815315250387	0.0558579042865742	0.0249589368711365
Blumenau	BR	0.120977477880984	0.224483013403887	0.552762708600714	0.0722084122249952	0.0295683878894194
Boa Vista	BR	0.142503562436413	0.17259322834167	0.541289625015275	0.0762384389805562	0.0673751452260859
Bogota	CO	0.0865837886104307	0.240409315327579	0.581719310808557	0.0420418947354022	0.049245690518031
Botucatu	BR	0.141091161170605	0.212407187547533	0.554389886948887	0.067022715518407	0.0250890488145687
Braganca Paulista	BR	0.149705054771304	0.204241952586918	0.56426696891315	0.0598537534843303	0.0219322702442973
Brasilia	BR	0.125892055589504	0.19705478948789	0.538747672904064	0.0653514885803061	0.0729539934382368
Brusque	BR	0.0999004676237376	0.201529518599547	0.602938226992395	0.0635765242360632	0.0320552625482574
Bucaramanga	CO	0.109005971712125	0.237643931094605	0.562275130633418	0.048103188023817	0.042971778536035
Buenaventura	CO	0.111129759188574	0.15718926460895	0.594603580514165	0.0551506560238547	0.0819267396644554
Buenos Aires	AR	0.157387689426631	0.214352454628877	0.569209280041842	0.0369932296592588	0.0220573462433916
Buga	CO	0.091900910482378	0.191530552840062	0.514127848971767	0.0607313669374608	0.141709320768333
Cabo Frio	BR	0.145709321807394	0.164337289548008	0.546191624018559	0.0572525430442344	0.0865092215818044
Cachoeiro de Itapemirim	BR	0.123850683238668	0.181341679584183	0.539120760549769	0.101884761232032	0.0538021153953475
Cajamarca	PE	0.380960492547363	0.107181455725032	0.449000192214469	0.0545841440869383	0.00827371542619843
Calama	CL	0.0921902865199588	0.265622741211882	0.533042941805196	0.0699935971742329	0.0391504332887309
Cali	CO	0.0988791355740375	0.209373996278664	0.49567169384048	0.0500947549647549	0.145980419342064
Campeche	MX	0.0899860901712534	0.137958738291121	0.70064853189067	0.0480591858162261	0.0233474538307297
Campina Grande	BR	0.105034649118201	0.173859265404078	0.606885186209471	0.0499105177153328	0.0643103815529173
Campinas	BR	0.159910212993407	0.199267613824989	0.555773323918507	0.0514272107617007	0.0336216385013961
Campo Grande	BR	0.142036131318394	0.19570190488047	0.554850317212229	0.0629872063876339	0.0444244402012724
Campos dos Goytacazes	BR	0.18522667270232	0.163162412895654	0.512712714444964	0.0724824323592215	0.0664157675978405
Cancun	MX	0.105244189071772	0.144026638979241	0.668435293887912	0.0486814252953199	0.0336124527657549
Caraguatatuba	BR	0.161589622348752	0.195878516445203	0.520663059310276	0.063675189682052	0.0581936122137171
Cartagena	CO	0.160974505862869	0.181722724192866	0.559870470007014	0.0370493505821744	0.0603829493550767
Cartago	CO	0.094465246723795	0.195747212936458	0.51925165852209	0.0571459187316993	0.133389963085958
Caruaru	BR	0.136787450772074	0.150981688696024	0.59657636397279	0.0481015842102292	0.0675529123488833
Cascavel	BR	0.109946645452647	0.217823664580061	0.529565531618212	0.0775131680188306	0.0651509903302495
Castanhal	BR	0.145747694399031	0.141965167386457	0.5673590889083	0.0599312922188545	0.0849967570873576
Catamarca	AR	0.180074911334976	0.160011831959285	0.601254048024854	0.0396068093230271	0.0190523993578585
Catanduva	BR	0.167383782700224	0.19782198173278	0.54287898966153	0.0654867238891996	0.0264285220162658
Caxias	BR	0.140344794867017	0.120874371003489	0.588282381811687	0.0760918611711057	0.0744065911467015
Caxias do Sul	BR	0.114675004695871	0.246968404449027	0.523612847306945	0.0517035013137601	0.0630402422343962
Celaya	MX	0.0725890527706122	0.11752792689064	0.708376001916697	0.0570432082927718	0.0444638101292798
Chapeco	BR	0.104162193839347	0.228690914523148	0.535805199399655	0.0697343009564112	0.0616073912814386
Chetumal	MX	0.097911880002417	0.137747310430586	0.658837299234904	0.0615252490567486	0.0439782612753439
Chiclayo	PE	0.222758167126234	0.230267627811097	0.469568427607938	0.0613539781538005	0.0160517993009302
Chihuahua	MX	0.0887648996815651	0.154694496278584	0.62635616545899	0.0575469368312501	0.0726375017496104
Chillan	CL	0.0720117909705627	0.272888510673121	0.564720962378625	0.0659379479069916	0.0244407880707001
Chilpancingo	MX	0.0845144471800652	0.131662730803414	0.583592999324707	0.0753560058774467	0.124873816814366
Chimbote	PE	0.286334484665383	0.169191951497888	0.487713914261901	0.0460692846703925	0.0106903649044348
Chincha Alta	PE	0.299832812404976	0.208717626085962	0.423518285458822	0.0565821737719595	0.0113491022782809
Ciudad del Carmen	MX	0.11060223039508	0.131699560052369	0.666444885967572	0.0526688962466203	0.0385844273383588
Ciudad Valles	MX	0.0873864300970371	0.15977765264426	0.66039078784597	0.0503625566634593	0.0420825727492739
Coatzacoalcos	MX	0.116437011731257	0.147749374304968	0.655431958852601	0.0474339964871646	0.0329476586240086
Colima	MX	0.0801043655982439	0.15714964420935	0.642669029211818	0.056291311357699	0.0637856496228895
Colon	PA	0.158523935295148	0.171551991765622	0.574987786712108	0.0466893285224822	0.0482469577046405
Comodoro Rivadavia	AR	0.179583841332423	0.234185331880768	0.50755535200316	0.0402766219517469	0.0383988528319025
Concepcion	CL	0.0769095396376041	0.283354869455939	0.561796015020648	0.0508155367953536	0.027124039090455
Concordia	AR	0.151638612038311	0.239725414788798	0.537941167721907	0.0335698934977137	0.0371249119532706
Conselheiro Lafaiete	BR	0.111940078836932	0.183261502343778	0.618870223538436	0.0568317717963063	0.0290964234845479
Copiapo	CL	0.0760135894554444	0.270279320744221	0.565652298403483	0.0582519026545272	0.0298028887423247
Cordoba	AR	0.125950129238344	0.209169313669793	0.610762555483711	0.041805328902722	0.0123126727054298
Cordoba	MX	0.10092890655165	0.140179668026287	0.67868380349223	0.0510313494201001	0.0291762725097328
Corrientes	AR	0.177042039743805	0.228919631001974	0.519002232455128	0.0511523651134529	0.02388373168564
Criciuma	BR	0.126196111239521	0.20803275804411	0.56728417671995	0.0552527367511473	0.0432342172452717
Cuauhtemoc	MX	0.0814902620484117	0.137279818159965	0.607703035432801	0.0946141032235128	0.0789127811353092
Cuautla	MX	0.0902253420136257	0.14117240309825	0.656889389402582	0.0550000122812578	0.0567128532042849
Cucuta	CO	0.106426506972958	0.19863551961656	0.572041891239572	0.0459078796043918	0.0769882025665181
Cuernavaca	MX	0.0889628187991399	0.138819836534383	0.669397043268531	0.041904238082636	0.0609160633153101
Cuiaba	BR	0.151170850179978	0.16697308740968	0.542746784809722	0.0681427684862171	0.0709665091144033
Culiacan	MX	0.0883130003944482	0.157126808015231	0.571928935749832	0.0801497250458796	0.10248153079461
Curico	CL	0.0764136815332069	0.266483107445386	0.566785806495003	0.0552705246894888	0.0350468798369158
Curitiba	BR	0.109505021368337	0.206258403115224	0.551374738191067	0.0590351442567623	0.0738266930686102
Cusco	PE	0.253127124763983	0.127276587473185	0.45911067379883	0.150861126014086	0.00962448794991711
David	PA	0.117488001997201	0.193221260459284	0.597983370731743	0.064118966632288	0.027188400179484
Delicias	MX	0.115742505695994	0.136072335479538	0.63249670376313	0.0632732208136751	0.0524152342476631
Divinopolis	BR	0.122612759156896	0.18957291697835	0.569877497001241	0.0639699902749476	0.0539668365885653
Dourados	BR	0.128669089186918	0.177701416034346	0.544243886776677	0.0846082378209559	0.0647773701811033
Duitama	CO	0.0692619355479347	0.238519863991275	0.592180960965393	0.0694197070306652	0.0306175324647319
Durango	MX	0.0870925823275815	0.134531518322127	0.65782358086024	0.0747054214938144	0.0458468969962369
Ensenada	MX	0.108625905260265	0.154413510043074	0.641996994017179	0.0651930289864797	0.0297705616930027
Feira de Santana	BR	0.132426940712559	0.179980990364428	0.538152040583094	0.0601551713708096	0.0892848569691096
Florencia	CO	0.104615260110253	0.175069009408565	0.564388682491714	0.0595822025682283	0.0963448454212398
Florianopolis	BR	0.110961450289412	0.244080826867541	0.536524815664564	0.0672246423784863	0.0412082647999971
Formosa	AR	0.192949904439274	0.192236452458347	0.526957376189716	0.0585163678445351	0.029339899068129
Fortaleza	BR	0.145261772145739	0.182405398764303	0.497039021031065	0.0623955835090618	0.112898224549831
Foz do Iguacu	BR	0.117096622274003	0.196231979818456	0.540938444875748	0.0736108231620704	0.0721221298697227
Franca	BR	0.143266279535394	0.180342241150121	0.603804359596351	0.0491479063692629	0.0234392133488706
Fresnillo	MX	0.102658077472621	0.130566678783025	0.616969763313788	0.0778314089727383	0.071974071457827
Fusagasuga	CO	0.0995980817029714	0.198579072162062	0.59419779233593	0.0567915461976883	0.0508335076013488
Garanhuns	BR	0.134702832296441	0.130618066069423	0.631316355725489	0.0544446721744674	0.0489180737341797
Girardot	CO	0.125942031933216	0.170899539390097	0.62246627214611	0.0364937717846805	0.0441983847458971
Goiania	BR	0.150175482482364	0.176822622360679	0.52585275353513	0.0645245699575621	0.0826245716642654
Governador Valadares	BR	0.129270618398404	0.177031703458859	0.544494917590184	0.0690704463206798	0.0801323142318728
Guadalajara	MX	0.103115601512674	0.143258022442665	0.669173983406313	0.0429759475771059	0.0414764450612419
Guanajuato	MX	0.0808700453185402	0.135531275133002	0.691764080707411	0.05948437347417	0.0323502253668768
Guarapari	BR	0.112204006064297	0.190022277779166	0.52750226860002	0.0910179486508728	0.0792534989056447
Guarapuava	BR	0.123415190468699	0.190797606763408	0.565198945279461	0.0687338532070132	0.0518544042814184
Guaratingueta	BR	0.176053574308726	0.17512584314367	0.564845949624096	0.041372656940351	0.0426019759831577
Guaymas	MX	0.117668217003851	0.156345723164699	0.62436479615087	0.062930896470067	0.0386903672105131
Hermosillo	MX	0.115490046053117	0.178089843610923	0.623487295118279	0.0519532451668423	0.0309795700508386
Hidalgo del Parral	MX	0.0701321909956427	0.137639792291569	0.621879095137048	0.0707061876628187	0.0996427339129216
Huancayo	PE	0.211414347120849	0.222904211087559	0.444255560771266	0.107724829576789	0.0137010514435372
Huanuco	PE	0.217974638680726	0.259885448899773	0.423429215228339	0.0833631096340771	0.0153475875570858
Huaraz	PE	0.291539189722408	0.177319245635112	0.470576591147981	0.0601693040913753	0.00039566940312358
Ibague	CO	0.10414280938896	0.216410622501983	0.564545739653445	0.0557918661866766	0.0591089622689359
Ica	PE	0.31505334875379	0.1971546164929	0.411182615379824	0.0708122885839766	0.00579713078950937
Iguala	MX	0.0947525802309548	0.102596960275333	0.632312136272826	0.0535049038098389	0.116833419411047
Ilheus	BR	0.140517629706231	0.142447815734362	0.568655590172923	0.0551370702412146	0.0932418941452697
Imperatriz	BR	0.141953425877367	0.142662179037804	0.560083048954235	0.069654890636598	0.0856464554939952
Ipatinga	BR	0.165530338411901	0.189097663336946	0.523616445125735	0.0631517077719945	0.0586038453534232
Iquique	CL	0.0829915902774877	0.270334923095844	0.562405206232306	0.0560671539495528	0.0282011264448099
Iquitos	PE	0.334641612836123	0.209770138517639	0.407485614706987	0.0416373695488159	0.006465264390435
Irapuato	MX	0.0870274303545354	0.129388826327726	0.678503632842813	0.0673743144494335	0.0377057960254922
Itabira	BR	0.142540418018068	0.168970745132583	0.564648966969054	0.0576990265757792	0.0661408433045154
Itabuna	BR	0.173947751630322	0.162506771377033	0.513091802148418	0.0486915764248218	0.101762098419405
Itajai	BR	0.130756145347919	0.198983441519844	0.546300678673896	0.0718685736177443	0.0520911608405966
Itapetininga	BR	0.159125809094794	0.181056886617148	0.57162774078579	0.0585149069211802	0.0296746565810876
Jaragua do Sul	BR	0.115679051405368	0.23540600755935	0.552336461925374	0.0734176564737856	0.0231608226361236
Jau	BR	0.191402173708644	0.216545167376552	0.520782662062399	0.054182624729562	0.0170873721228431
Jequie	BR	0.141359963405754	0.155255969911549	0.540769027930222	0.066793333445269	0.0958217053072054
Ji-Parana	BR	0.136364379479787	0.130800037265118	0.614074475597182	0.0829290678714699	0.0358320397864423
Joao Pessoa	BR	0.149611373055736	0.156039775389062	0.556167005407213	0.0463495166394386	0.0918323295085509
Joinville	BR	0.131634135052671	0.218205162382865	0.547104931993293	0.0579280562672499	0.0451277143039203
Juarez	MX	0.0867563994520747	0.129782858872346	0.679520882056431	0.0417471280411951	0.0621927315779526
Juazeiro do Norte	BR	0.15875240874673	0.167519123294617	0.539310185681031	0.0567110669359819	0.0777072153416398
Juiz de Fora	BR	0.16690623050305	0.185763185202217	0.545418944999959	0.0498879963924231	0.0520236429023519
Jujuy	AR	0.227937167045498	0.195147574092987	0.491674274222046	0.060559821861511	0.0246811627779576
Juliaca	PE	0.211000863994201	0.147540010341224	0.507091280212302	0.120612117438772	0.0137557280135004
Jundiai	BR	0.133417746465571	0.217190131415249	0.568066100227014	0.0538720829269375	0.0274539389652284
La Paz	MX	0.087727487377103	0.181809199156121	0.622142904519911	0.0516520379429446	0.0566683710039202
La Piedad	MX	0.0815952452488695	0.126512562606764	0.668503354140746	0.0611025139477323	0.0622863240558883
La Rioja	AR	0.242550261141775	0.174401643982232	0.523677262467562	0.0388241250242973	0.0205467073841339
La Serena-Coquimbo	CL	0.0843218172507466	0.28754629640123	0.553282868401321	0.0492993206378422	0.0255496973088601
Lages	BR	0.12867581151206	0.208991616121262	0.574628011772281	0.0578088953312504	0.0298956652631472
Leon	MX	0.0837794329467742	0.128688159343925	0.715766410821665	0.0393043643615104	0.0324616325261261
Lima	PE	0.25061749146006	0.237057398842079	0.458976758026298	0.0480333269839451	0.00531502468761711
Limeira	BR	0.131072408079944	0.195007720028632	0.595252754267948	0.0579286134360306	0.0207385041874457
Linhares	BR	0.122390511610589	0.190468602471621	0.50864402055433	0.0921106683189101	0.0863861970445501
Londrina	BR	0.119936887557811	0.203561045539909	0.544372865027104	0.0800606182499889	0.0520685836251873
Los Angeles	CL	0.0810309575373928	0.310684225727475	0.503387967589578	0.0781223762264922	0.0267744729190621
Los Mochis	MX	0.0960788523378707	0.165023618260203	0.597562691839968	0.07411719459358	0.0672176429683787
Macae	BR	0.15852461114032	0.16776589761009	0.525870617629187	0.0824900304785894	0.0653488431418134
Macapa	BR	0.164774993499802	0.18515548773146	0.525422215881588	0.0540557875157313	0.070591515371419
Maceio	BR	0.150177763766932	0.128277955265238	0.579636831509626	0.0420105032122926	0.0998969462459108
Manaus	BR	0.153922056228126	0.217118685795095	0.515084343438221	0.0429186062082427	0.0709563083303159
Manizales	CO	0.0843265236777617	0.240154876857654	0.562475186874487	0.043146314434394	0.069897098155703
Manzanillo	MX	0.0908455883915386	0.140034454974562	0.636280909806327	0.0647445914986575	0.0680944553289149
Mar del Plata	AR	0.135003231330022	0.237598264790754	0.546547496788787	0.0389277144869914	0.0419232926034455
Maraba	BR	0.127300480311024	0.131325967307259	0.548871276497735	0.0823291676186007	0.110173108265382
Marilia	BR	0.138568161599565	0.196444436885162	0.579974803568936	0.0564210341835044	0.0285915637628336
Maringa	BR	0.124702604356287	0.193699221505977	0.552667257818872	0.0810986601596316	0.0478322561592324
Matamoros	MX	0.0823376978674996	0.133587299900599	0.680815111915227	0.0560985149550386	0.0471613753616357
Mazatlan	MX	0.0889184406701597	0.161995726290854	0.625156245880722	0.065956182404521	0.0579734047537431
Medellin	CO	0.093841828296774	0.259190584325309	0.537403092214994	0.0452605003831403	0.0643039947797826
Mendoza	AR	0.0973910224404654	0.226617108368143	0.593085453095105	0.0516938049115622	0.031212611184725
Merida	MX	0.11101818747849	0.134027247102107	0.699949248333379	0.0359380501620123	0.019067266924012
Mexicali	MX	0.116243242037149	0.148341101029086	0.646844941333108	0.0646157865833493	0.0239549290173081
Mexico City	MX	0.091933303617104	0.137002432310634	0.694100259478601	0.0396832336815805	0.0372807709120804
Minatitlan	MX	0.0965269461120443	0.152029510922944	0.673061283863082	0.0457201962627452	0.0326620628391846
Mogi Guacu	BR	0.144863113256972	0.183762750514035	0.593974653954814	0.0512133929426499	0.0261860893315286
Monclova	MX	0.0727293036791412	0.130526658678259	0.712594739146849	0.049328503226354	0.0348207952693973
Monteria	CO	0.159198621700612	0.191894477319582	0.572682515854752	0.0345403657954245	0.0416840193296293
Monterrey	MX	0.0924424063462947	0.159303351515727	0.663181185099612	0.0488333260177969	0.0362397310205693
Montes Claros	BR	0.179828166635774	0.196837177561855	0.508859375847432	0.0659679450292171	0.0485073349257216
Morelia	MX	0.0774281868304549	0.163778066298944	0.635786137788947	0.0709538691706037	0.0520537399110504
Mossoro	BR	0.139411497340289	0.168577669568399	0.532709918981809	0.0513241286633573	0.107976785446146
Natal	BR	0.141739123125411	0.179804704357508	0.527899411912062	0.0456989440892214	0.104857816515798
Navojoa	MX	0.0979930442624782	0.154396773963264	0.629917156213569	0.0738982415314779	0.0437947840292109
Neiva	CO	0.118225924703361	0.208968469436144	0.552957453030506	0.0627901624631572	0.0570579903668309
Neuquen-Plottier-Cipolletti	AR	0.119545264490013	0.265871245943224	0.526036577458735	0.0544295466969231	0.0341173654111052
Nogales	MX	0.0797960938704629	0.166632313457185	0.646740777895831	0.0598119628212054	0.047018851955315
Nova Friburgo	BR	0.127540417645927	0.175083817658039	0.594680165677514	0.0692129279197585	0.0334826710987616
Nuevo Laredo	MX	0.0867752397209333	0.121760037674833	0.656235108701747	0.0578727102715982	0.0773569036308881
Oaxaca de Juarez	MX	0.100266209944502	0.153180339064186	0.646987824584926	0.0641959118751714	0.0353697145312144
Obregon	MX	0.114602540238821	0.16347705403138	0.600343110657291	0.0575749774761363	0.0640023175963719
Ocotlan	MX	0.10259331053826	0.129245413221959	0.647433052415758	0.0745046390805209	0.0462235847435024
Orizaba	MX	0.0963452301886817	0.120557659719857	0.711587614512137	0.0575110426293731	0.0139984529499512
Osorno	CL	0.0721239365060174	0.256690673810978	0.578399892946563	0.0583917964935591	0.0343937002428826
Ourinhos	BR	0.138869943895868	0.19722307018219	0.5842603330355	0.0549207009330232	0.0247259519534192
Pachuca de Soto	MX	0.0840168426193307	0.147744949674529	0.679555759523459	0.0638963269410473	0.0247861212416339
Palmas	BR	0.118052815896695	0.194028949895749	0.551883269973163	0.0819809324099392	0.0540540318244538
Palmira	CO	0.0871676159875382	0.191137386240421	0.544587732161172	0.0541837326174342	0.122923532993434
Panama City	PA	0.129778963366486	0.200418394517961	0.57299253973041	0.0435829315245745	0.0532271708605685
Parana	AR	0.163743458696387	0.273753810014321	0.503693742655072	0.0350673158019909	0.0237416728322293
Paranagua	BR	0.152590624119262	0.178938297773689	0.566534380217195	0.0545094495292881	0.0474272483605659
Parauapebas	BR	0.141100959728077	0.115785435289354	0.562580550364284	0.0883397930606083	0.0921932615576766
Parnaiba	BR	0.179126071641695	0.156468202039302	0.556910561262011	0.0641947361580934	0.0433004288988996
Parobe	BR	0.134664668407208	0.203267885093402	0.567277730013239	0.0532533768630702	0.0415363396230804
Passo Fundo	BR	0.131112300152486	0.215666221958379	0.526926749687553	0.0672102007197162	0.0590845274818665
Passos	BR	0.201178413897078	0.193344011343647	0.527917043212464	0.0385124391637507	0.0390480923830601
Pasto	CO	0.085072404100155	0.236445219169775	0.550396135890962	0.0662546042517973	0.0618316365873108
Patos de Minas	BR	0.177467630906831	0.163513446514569	0.545215705490563	0.064888560459151	0.0489146566288856
Pelotas	BR	0.156098964733756	0.230284867968909	0.517802090707442	0.0493855645052812	0.0464285120846119
Pereira	CO	0.0944736100637387	0.2358932181152	0.533814374348959	0.0539507347352576	0.0818680627368449
Petrolina	BR	0.148170420940634	0.18435930999269	0.531349769853176	0.071133949522698	0.0649865496908017
Petropolis	BR	0.119202248887192	0.190569950231146	0.595459426904651	0.076379083654958	0.0183892903220525
Piedras Negras	MX	0.076438565249588	0.12420855338515	0.708249748415369	0.0478013125682317	0.0433018203816611
Piracicaba	BR	0.156924823259792	0.228192833354747	0.524348126906779	0.0535298337732445	0.0370043827054384
Pisco	PE	0.212869598884168	0.192438747479265	0.50791939759918	0.0746582020283426	0.012114054009045
Piura	PE	0.22468518438186	0.180528584952552	0.559644530580063	0.0305506640989009	0.0045910359866243
Playa del Carmen	MX	0.108330300550036	0.134049773942933	0.659790991680198	0.0632691352123599	0.0345597986144732
Pocos de Caldas	BR	0.129691872869773	0.200714840441931	0.589604198660421	0.0513172406119965	0.0286718474158781
Ponta Grossa	BR	0.114448873669672	0.211475451410587	0.5801216724776	0.0571837937698398	0.036770208672302
Popayan	CO	0.0888572948173	0.264637354271134	0.508529782162967	0.0568156421499095	0.0811599265986892
Porto Alegre	BR	0.136355721598975	0.218059597785775	0.52545320930453	0.0427726745641936	0.0773587967465267
Porto Seguro	BR	0.110853147304607	0.136680551484214	0.57118814088811	0.0505562002801342	0.130721960042934
Porto Velho	BR	0.165229343257604	0.183932636859494	0.509860116900285	0.077668850715759	0.0633090522668577
Posadas	AR	0.145810885819077	0.198982573990965	0.590299700512203	0.0449238830377185	0.0199829566400368
Pouso Alegre	BR	0.154656302905983	0.200490831478365	0.543608313323455	0.0670127917355303	0.0342317605566661
Poza Rica de Hidalgo	MX	0.107916812181094	0.13151471045771	0.671638633133178	0.051603893280345	0.0373259509476726
Presidente Prudente	BR	0.159948213262327	0.200519260215676	0.548417252188306	0.0543282356606375	0.0367870386730532
Pucallpa	PE	0.552653842001893	0.0899940902366168	0.298091052405552	0.0539489404133165	0.00531207494262121
Puebla de Zaragoza	MX	0.0924691998070038	0.131245600266403	0.703638893604057	0.0502126537551872	0.0224336525673483
Puerto Montt	CL	0.0727652398001539	0.280824539387023	0.543947777839307	0.0682675143211547	0.0341949286523615
Puerto Vallarta	MX	0.12063914447157	0.142414157560815	0.651040064563726	0.049541770991957	0.0363648624119319
Puno	PE	0.236721204260362	0.135077784170287	0.492605561828399	0.128091856781559	0.00750359295939195
Punta Arenas	CL	0.0614577614340751	0.275140597219141	0.570406965486226	0.0633750659296587	0.0296196099309
Queretaro	MX	0.0983324959480817	0.146817934774772	0.680356199012814	0.0531159707855289	0.0213773994788036
Quibdo	CO	0.13885091660745	0.155971861897589	0.512288207904171	0.0661997461682764	0.126689267422514
Quillota	CL	0.0731925869874087	0.285024198185383	0.568467555055263	0.0466797526263499	0.0266359071455951
Rancagua	CL	0.0787343834779948	0.249046667143789	0.578616250405558	0.0603155416248657	0.0332871573477926
Rawson-Trelew	AR	0.177397815958023	0.257587407677029	0.486717967832169	0.0465739874776456	0.0317228210551336
Recife	BR	0.136715333280894	0.158358329779583	0.580675799810917	0.0544185606597198	0.0698319764688859
Resende	BR	0.135762067705919	0.182737915407679	0.562661045566513	0.064731656372368	0.054107314947522
Resistencia	AR	0.178268909663631	0.229360766748457	0.516864491853315	0.0569567148160208	0.0185491169185758
Reynosa	MX	0.0815025194305227	0.140910471236392	0.681540708237601	0.0610901181888182	0.0349561829066666
Ribeirao Preto	BR	0.105726709131199	0.219263163619749	0.560674997476485	0.0798357823223663	0.0344993474501998
Rio Branco	BR	0.163294718964256	0.178970323364941	0.540564156082064	0.0518381815217212	0.0653326200670176
Rio Claro	BR	0.161528535101633	0.195789690819526	0.561343327229375	0.0432043439718639	0.038134102877603
Rio Cuarto	AR	0.145980974822568	0.230009377043399	0.553871953035588	0.052929163859104	0.0172085312393415
Rio das Ostras	BR	0.142443946122196	0.160400503519679	0.561021482543363	0.0658997005935741	0.0702343672211881
Rio de Janeiro	BR	0.171896987223037	0.17140101719793	0.548838578760777	0.0548652689273525	0.0529981478909037
Rio Gallegos	AR	0.162724323980074	0.249405074553982	0.505424737582716	0.0545618524404712	0.0278840114427576
Rio Grande	BR	0.156250774508875	0.238603788201955	0.512560827231594	0.0505463630712327	0.0420382469863434
Rio Verde	BR	0.159742462404507	0.137315092419903	0.563265653816479	0.0741884135282833	0.0654883778308277
Rio Verde	MX	0.0749198337530763	0.134029541676132	0.684731416277764	0.0680990823077954	0.0382201259852321
Riohacha	CO	0.161227515110372	0.158419671919219	0.539665868579344	0.060446666711519	0.0802402776795457
Rondonopolis	BR	0.128680900998353	0.178545524420711	0.526587217242652	0.0860459174533171	0.0801404398849677
Rosario	AR	0.142375663416367	0.246778415230374	0.517925544394146	0.0630009258360947	0.0299194511230178
Salamanca	MX	0.0908292466497999	0.126670788566372	0.671172602709628	0.0675211711600847	0.0438061909141159
Salta	AR	0.183932810978044	0.202953894037301	0.538315287055289	0.0425591396732721	0.0322388682560944
Saltillo	MX	0.0694022684891808	0.155475376043917	0.698417292004811	0.053362102148434	0.0233429613136571
Salvador	BR	0.14906123139828	0.181258950667809	0.514313819632992	0.0494461474260062	0.105919850874912
San Antonio	CL	0.0706812019906549	0.244355307798532	0.592947117562359	0.0468625667384957	0.0451538059099583
San Carlos de Bariloche	AR	0.0968563143260988	0.271607720468185	0.544467927058977	0.0458313780218475	0.0412366601248917
San Cristobal de las Casas	MX	0.117311981369374	0.143488692931729	0.673047605558265	0.0450258485761696	0.0211258715644623
San Francisco del Rincon	MX	0.0865372323713694	0.127576651826363	0.69212208169298	0.0546857351782984	0.0390782989309889
San Jose	CR	0.0730443025793786	0.262205516630894	0.572562547686004	0.0549097537095457	0.0372778793941782
San Juan	AR	0.196600902683786	0.197939025093483	0.519516946530383	0.0697655428841966	0.0161775828081502
San Juan Bautista Tuxtepec	MX	0.0890038419126313	0.1444703010666	0.670053921677719	0.0595309857402061	0.0369409496028438
San Juan del Rio	MX	0.0798722776739036	0.142137078418459	0.690248275799522	0.0654742928771446	0.02226807523097
San Luis	AR	0.160946818898007	0.228340370321863	0.544844406526906	0.0429840854470664	0.0228843188061577
San Luis Potosi	MX	0.0908535969761981	0.152070643041296	0.663903216775973	0.0550712089850991	0.0381013342214341
San Luis Rio Colorado	MX	0.0850470999218127	0.137743497872564	0.679723696051561	0.0587051137510619	0.0387805924030008
San Miguel	SV	0.12218292707586	0.135977972212605	0.62272721618076	0.0432657604841537	0.0758461240466221
San Nicolas de los Arroyos	AR	0.132102618136986	0.225659617396164	0.558161927798416	0.0524142309828026	0.0316616056856315
San Rafael	AR	0.127700709638659	0.227179447857598	0.555578553968918	0.0627399601408952	0.0268013283939291
San Salvador	SV	0.146546060475933	0.173281875560202	0.535147576906067	0.0468799158444221	0.0981445712133757
Santa Ana	SV	0.137829694474026	0.146024529974354	0.564030356925088	0.0521294973408628	0.0999859212856689
Santa Cruz do Sul	BR	0.0727282121636066	0.242811764398994	0.577654785656493	0.0433443168772704	0.0634609209036364
Santa Fe	AR	0.156150034960386	0.232237860577591	0.51159387927167	0.0535776961043171	0.0464405290860364
Santa Maria	BR	0.129797205964194	0.230607033054315	0.51842552580773	0.0698496870013036	0.0513205481724574
Santa Marta	CO	0.133828858995457	0.185893653136387	0.582713277577891	0.0443560250274098	0.0532081852628548
Santa Rosa	AR	0.148725147937956	0.28485361935278	0.494134633207281	0.0466784560113516	0.025608143490632
Santarem	BR	0.174758025269008	0.169577639509323	0.562863956118929	0.0562926018943473	0.0365077772083931
Santiago	CL	0.0823723801006398	0.269096632892124	0.575178133098066	0.0418617252577681	0.0314911286514023
Santiago del Estero	AR	0.181310004867784	0.200475862334966	0.546949003406995	0.0504732590910985	0.0207918702991563
Santo Domingo Tehuantepec	MX	0.107626386256451	0.139597868697035	0.674618827999545	0.0488933125523906	0.0292636044945789
Santos	BR	0.141523722811339	0.181520259356368	0.592713620078509	0.0494171161522325	0.0348252816015516
Sao Carlos	BR	0.145807052533236	0.214041582347621	0.546099984500402	0.0602148341624266	0.0338365464563145
Sao Jose do Rio Preto	BR	0.196099872937434	0.190930969651234	0.518367557589229	0.067349289613385	0.0272523102087179
Sao Jose dos Campos	BR	0.156467064339573	0.209170408874219	0.546143487777257	0.0539655087293656	0.0342535302795847
Sao Luis	BR	0.160595163420471	0.164694678183053	0.528257356538596	0.0464596722713425	0.099993129586538
Sao Paulo	BR	0.146624372934159	0.194823663118229	0.572907576536653	0.0499298011394055	0.0357145862715539
Sertaozinho	BR	0.177159414900683	0.176928319440391	0.565347985555231	0.0542006422769498	0.0263636378267453
Sete Lagoas	BR	0.132413756337128	0.191874555715048	0.544213024025255	0.0614257979149513	0.0700728660076171
Sincelejo	CO	0.125887234556263	0.163543017025136	0.605534753763757	0.0456291988152182	0.0594057958396256
Sobral	BR	0.181783701234782	0.175167560067447	0.505324393877802	0.0703220057595642	0.0674023390604043
Sogamoso	CO	0.066067023848723	0.22298101545279	0.606694029856137	0.0706797370550373	0.033578193787313
Sorocaba	BR	0.170250175852626	0.189355289045353	0.55650187509658	0.0539518162699621	0.0299408437354793
Sullana	PE	0.284509494958578	0.159255427419995	0.478849777010902	0.0681177328950592	0.00926756771546548
Tacna	PE	0.228346830367657	0.196881817280328	0.463478454993055	0.0937101338163858	0.0175827635425747
Talca	CL	0.0813482164121069	0.289336011066448	0.5451946651911	0.0558633464911158	0.0282577608392294
Tampico	MX	0.0971972065330759	0.157685591013457	0.656583791718345	0.0499646827602533	0.0385687279748683
Tandil	AR	0.135078018070659	0.290063332954081	0.507628882945636	0.047729173062223	0.019500592967401
Tapachula	MX	0.118859278117137	0.137979580833803	0.659055507587375	0.0515754211482781	0.0325302123134077
Tarapoto	PE	0.255644543981274	0.166849887235899	0.497874755376125	0.0698530112740721	0.00977780213263053
Tatui	BR	0.189754656127581	0.174813669676423	0.552983142437222	0.054675176762599	0.0277733549961753
Taubate	BR	0.15941395653837	0.18937921683632	0.564600962196375	0.0473287694883432	0.0392770949405919
Tecoman	MX	0.0878239052848259	0.120370586664139	0.618566545865781	0.0681485240337227	0.105090438151531
Tehuacan	MX	0.0961706967131163	0.135854857054138	0.690027110794868	0.051256930612387	0.0266904048254904
Teixeira de Freitas	BR	0.1353614845557	0.180753648708615	0.49814807566411	0.0771736711642348	0.10856311990734
Temuco	CL	0.0815790307931135	0.291960126947957	0.535363076707651	0.0625450795682149	0.0285526859830639
Teofilo Otoni	BR	0.151960275444443	0.183576328980107	0.550686743133252	0.0668189443149332	0.0469577081272653
Tepic	MX	0.0962234716825141	0.182314250807314	0.619606930907279	0.0642986409985065	0.0375567056043872
Teresina	BR	0.148255154577799	0.165439384575444	0.55855332942736	0.0579521002513645	0.0698000311680327
Teresopolis	BR	0.137708217528554	0.179555621720394	0.581897385224478	0.078364991006685	0.022473784519889
Teziutlan	MX	0.0947424385496523	0.142193054811516	0.694128092132975	0.0458459036943985	0.0230905108114578
Tianguistenco	MX	0.0899480017821746	0.109649063872554	0.716000866503757	0.0575796211607967	0.0268224466807179
Tijuana	MX	0.108227537244652	0.138767521053478	0.632578444202686	0.0621453275399486	0.0582811699592357
Tlaxcala	MX	0.0862935608132298	0.134329197534107	0.692495927880761	0.0663162124028265	0.0205651013690758
Toledo	BR	0.133148096054504	0.198330963199065	0.534330010249415	0.0897177102578803	0.0444732202391354
Toluca	MX	0.093302305840691	0.128408999076243	0.694622333100708	0.0603362283225595	0.0233301336597989
Torreon	MX	0.0886016846406196	0.141207267076207	0.647176259941912	0.0614250957373626	0.0615896926038984
Trujillo	PE	0.233341282705002	0.235563543918793	0.462190197577146	0.0540203958331201	0.0148845799659394
Tubarao	BR	0.139243440832322	0.198876346510892	0.559264923855906	0.0772979718357436	0.0253173169651353
Tucuman	AR	0.197488534206809	0.178356660863795	0.557199382923397	0.0421349925657697	0.0248204294402297
Tula de Allende	MX	0.0819454189682085	0.153264671100917	0.667155925149503	0.069969486154976	0.0276644986263957
Tulancingo de Bravo	MX	0.0707538720220603	0.150332903602894	0.694001366756505	0.056431136992825	0.0284807206257155
Tulua	CO	0.0970251120709048	0.192891073752742	0.514628693016192	0.0501431586744699	0.145311962485691
Tumbes	PE	0.28241540390226	0.14876085976547	0.500312998325738	0.0560581188128064	0.012452619193726
Tunja	CO	0.0684416796449306	0.225290044539859	0.604147061825399	0.0678218428712692	0.0342993711185418
Tuxtla Gutierrez	MX	0.127105430685834	0.16367844716107	0.646198424623502	0.0430337135021573	0.0199839840274367
Uberaba	BR	0.192845471943294	0.181729137400653	0.529867321789567	0.0556518391360347	0.0399062297304512
Uberlandia	BR	0.16357989755312	0.188829184293332	0.534036081154431	0.0618739427398505	0.0516808942592667
Uriangato	MX	0.0698224848549775	0.138037455371181	0.689878414164146	0.0541661688579023	0.0480954767517924
Uruapan	MX	0.0704824271468913	0.1436709203335	0.6629159527928	0.0690825359990721	0.0538481637277365
Uruguaiana	BR	0.162286649412033	0.222561894829516	0.543419404502563	0.0402275385301744	0.0315045127257129
Valdivia	CL	0.0813718056802701	0.293289122732362	0.547117227165255	0.0540831879738091	0.0241386564483044
Valledupar	CO	0.137583514685312	0.197853166717492	0.555350315591187	0.0554831666363925	0.0537298363696159
Valparaiso-Vina del Mar	CL	0.0780654645836605	0.289921280578833	0.565060821326238	0.0415238813675148	0.0254285521437534
Varginha	BR	0.15024090516213	0.195396533336795	0.573671164337048	0.0526126668478881	0.0280787303161386
Veracruz	MX	0.116101209110176	0.147708014056897	0.663750551309921	0.047434684889687	0.0250055406333185
Victoria	MX	0.0740231609650071	0.161793458266728	0.612909768178709	0.0548953664496318	0.0963782461399242
Villa Mercedes	AR	0.17331838557188	0.212066463293128	0.526430173344947	0.0587509848899188	0.029433992900125
Villahermosa	MX	0.09598206948189	0.127161381586365	0.686906645912701	0.0586304502935712	0.0313194527254732
Villavicencio	CO	0.100789346884929	0.198026641997924	0.581547944790446	0.0586774317752751	0.0609586345514259
Vitoria	BR	0.0973621612924934	0.191815793337993	0.541626057541893	0.0691762227871757	0.100019765040445
Vitoria da Conquista	BR	0.126328709337474	0.161408398606554	0.547681223198448	0.0749141331912337	0.0896675356662902
Vitoria de Santo Antao	BR	0.126509633024036	0.13180255325598	0.621349667924623	0.0529617233435498	0.0673764224518105
Volta Redonda	BR	0.132049398385279	0.180539083549039	0.597063793523661	0.0514609998225719	0.0388867247194494
Xalapa	MX	0.0862842887190033	0.146294025947151	0.682135929723661	0.0514998292886257	0.0337859263215586
Yopal	CO	0.120501062835384	0.186870052148392	0.549587098167106	0.0927297966820512	0.0503119901670664
Zacatecas	MX	0.0858521558132585	0.141790036770069	0.64387246570456	0.0640404881913861	0.0644448535207262
Zamora	MX	0.0685962741516731	0.132647680293883	0.672706852964189	0.0627715911830708	0.0632776014071847
Zarate-Campana	AR	0.156406994884885	0.221948696811164	0.539966665912332	0.051056853539297	0.0306207888523221
