# Supplementary material for: Life expectancy and mortality in 363 cities of Latin America
Source: Nat Med. 2021 Jan 25;27(3):463–70. doi: 10.1038/s41591-020-01214-4 (PMC7960508; doi:10.1038/s41591-020-01214-4)
Supplement: Source Data Extended Data Fig. 10 — Statistical Source Data. [file 41591_2020_1214_MOESM13_ESM.csv]

label	model_label	outcome_label	beta	lci	uci
Mortality Levels	Univariable	CMNN	1.02931443324899	0.978459483307264	1.08281254417765
Mortality Levels	Univariable (adjusted for age)	CMNN	1.00890477466041	0.955214357105037	1.06561300797182
Mortality Levels	Univariable (adjusted for age and mortality)	CMNN	0.983675120018377	0.926206633127537	1.04470936304548
Mortality Levels	Multivariable (adjusted for age)	CMNN	0.973878200390764	0.915270664058828	1.03623855373059
Mortality Levels	Univariable	Cancer	0.840107136671056	0.800127157291557	0.882084796964919
Mortality Levels	Univariable (adjusted for age)	Cancer	0.878677403134675	0.832454167450433	0.927467251613547
Mortality Levels	Univariable (adjusted for age and mortality)	Cancer	0.883969011716687	0.832552281808406	0.938561133936329
Mortality Levels	Multivariable (adjusted for age)	Cancer	0.875057375644762	0.822542102664899	0.930925490852657
Mortality Levels	Univariable	CVD/NCDs (Ref.)	1
Mortality Levels	Univariable (adjusted for age)	CVD/NCDs (Ref.)	1
Mortality Levels	Multivariable (adjusted for age, restricted by % ill-defined deaths)	CVD/NCDs (Ref.)	1
Mortality Levels	Univariable (adjusted for age and mortality)	CVD/NCDs (Ref.)	1
Mortality Levels	Multivariable (adjusted for age)	CVD/NCDs (Ref.)	1
Mortality Levels	Univariable	Unintentional Injuries	1.0743662126229	1.02243203644169	1.12893837212182
Mortality Levels	Univariable (adjusted for age)	Unintentional Injuries	0.999917539099965	0.946598929963439	1.05623939912794
Mortality Levels	Univariable (adjusted for age and mortality)	Unintentional Injuries	0.990885766224753	0.933406566081347	1.05190453697885
Mortality Levels	Multivariable (adjusted for age)	Unintentional Injuries	0.989066284480623	0.929731291725048	1.05218800722651
Mortality Levels	Univariable	Violence Injuries	1.28011568621308	1.21854323800162	1.34479936286561
Mortality Levels	Univariable (adjusted for age)	Violence Injuries	1.20874372923638	1.14420826256133	1.27691911584143
Mortality Levels	Univariable (adjusted for age and mortality)	Violence Injuries	1.25893344225542	1.18320944901451	1.3395036807297
Mortality Levels	Multivariable (adjusted for age)	Violence Injuries	1.27300765961288	1.19399063275963	1.35725394904274
City Size	Univariable	CMNN	0.977592322804811	0.925629866270835	1.03247181668539
City Size	Univariable (adjusted for age)	CMNN	0.96117665121478	0.914316652547442	1.01043828991458
City Size	Multivariable (adjusted for age, restricted by % ill-defined deaths)	CMNN	0.966579539754544	0.923485991914804	1.01168400479463
City Size	Univariable (adjusted for age and mortality)	CMNN	1.01187227667186	0.948030780122637	1.08001293393095
City Size	Multivariable (adjusted for age)	CMNN	1.00356258052878	0.936034319380105	1.07596252849422
City Size	Univariable	Cancer	0.994553992802961	0.941899601365555	1.05015188791488
City Size	Univariable (adjusted for age)	Cancer	0.991369455007346	0.942618915725823	1.04264128368864
City Size	Multivariable (adjusted for age, restricted by % ill-defined deaths)	Cancer	0.984384878379438	0.940197373368285	1.03064911286721
City Size	Univariable (adjusted for age and mortality)	Cancer	1.03158335397875	0.966551095055232	1.10099116503017
City Size	Multivariable (adjusted for age)	Cancer	1.0159721075989	0.947521663981045	1.08936751808094
City Size	Univariable	CVD/NCDs (Ref.)	1
City Size	Univariable (adjusted for age)	CVD/NCDs (Ref.)	1
City Size	Multivariable (adjusted for age, restricted by % ill-defined deaths)	CVD/NCDs (Ref.)	1
City Size	Univariable (adjusted for age and mortality)	CVD/NCDs (Ref.)	1
City Size	Multivariable (adjusted for age)	CVD/NCDs (Ref.)	1
City Size	Univariable	Unintentional Injuries	0.932779387058364	0.882587647091621	0.9858254732979
City Size	Univariable (adjusted for age)	Unintentional Injuries	0.906892299042407	0.862376266244007	0.953706258225933
City Size	Multivariable (adjusted for age, restricted by % ill-defined deaths)	Unintentional Injuries	0.908303108553274	0.86756331170842	0.950956000413281
City Size	Univariable (adjusted for age and mortality)	Unintentional Injuries	0.93940884340142	0.879928888210486	1.00290942470989
City Size	Multivariable (adjusted for age)	Unintentional Injuries	0.928686866970322	0.865980698608817	0.995933625620847
City Size	Univariable	Violence Injuries	1.04396044367974	0.987563812678643	1.10357770705663
City Size	Univariable (adjusted for age)	Violence Injuries	1.01347905753351	0.963284221946602	1.06628944672568
City Size	Multivariable (adjusted for age, restricted by % ill-defined deaths)	Violence Injuries	1.02708982550668	0.980490889950238	1.0759034280399
City Size	Univariable (adjusted for age and mortality)	Violence Injuries	1.09935297951307	1.02958621244919	1.1738472785968
City Size	Multivariable (adjusted for age)	Violence Injuries	1.09951012194222	1.02514074728284	1.17927466199902
Population Growth	Univariable	CMNN	1.0186895901622	0.964656219981858	1.07574953606202
Population Growth	Univariable (adjusted for age)	CMNN	0.982274696592509	0.929933510672867	1.03756189931016
Population Growth	Multivariable (adjusted for age, restricted by % ill-defined deaths)	CMNN	0.981995384004148	0.927661967431851	1.03951112372869
Population Growth	Univariable (adjusted for age and mortality)	CMNN	1.01205269773073	0.95503154526791	1.07247835745229
Population Growth	Multivariable (adjusted for age)	CMNN	1.00509810310799	0.944481001780753	1.06960562993493
Population Growth	Univariable	Cancer	0.978949220452591	0.926240178451729	1.03465774700755
Population Growth	Univariable (adjusted for age)	Cancer	1.03234258717034	0.977246628477545	1.090544788009
Population Growth	Multivariable (adjusted for age, restricted by % ill-defined deaths)	Cancer	0.977895336889316	0.9240497192541	1.0348786109494
Population Growth	Univariable (adjusted for age and mortality)	Cancer	0.994837959535639	0.939316995675829	1.0536406455852
Population Growth	Multivariable (adjusted for age)	Cancer	0.994726671718131	0.935070093469456	1.05818928264093
Population Growth	Univariable	CVD/NCDs (Ref.)	1
Population Growth	Univariable (adjusted for age)	CVD/NCDs (Ref.)	1
Population Growth	Multivariable (adjusted for age, restricted by % ill-defined deaths)	CVD/NCDs (Ref.)	1
Population Growth	Univariable (adjusted for age and mortality)	CVD/NCDs (Ref.)	1
Population Growth	Multivariable (adjusted for age)	CVD/NCDs (Ref.)	1
Population Growth	Univariable	Unintentional Injuries	1.11191452383967	1.05364387772971	1.1734077656196
Population Growth	Univariable (adjusted for age)	Unintentional Injuries	1.01394943553286	0.960155639443075	1.07075708935454
Population Growth	Multivariable (adjusted for age, restricted by % ill-defined deaths)	Unintentional Injuries	1.01196599541892	0.956427210399363	1.07072986292036
Population Growth	Univariable (adjusted for age and mortality)	Unintentional Injuries	1.01122785580177	0.954921139514387	1.07085468530884
Population Growth	Multivariable (adjusted for age)	Unintentional Injuries	1.00834598328475	0.948124203128855	1.07239285596879
Population Growth	Univariable	Violence Injuries	1.03961233808129	0.986683803416361	1.09538011037439
Population Growth	Univariable (adjusted for age)	Violence Injuries	0.886737501645034	0.840985509598441	0.934978531555347
Population Growth	Multivariable (adjusted for age, restricted by % ill-defined deaths)	Violence Injuries	0.935722805769874	0.885070807737119	0.989273583066708
Population Growth	Univariable (adjusted for age and mortality)	Violence Injuries	1.01234309572706	0.956174998544592	1.07181064661403
Population Growth	Multivariable (adjusted for age)	Violence Injuries	1.0090495340593	0.949237551780249	1.07263030236818
Population Density	Univariable	CMNN	1.04595622845896	0.988513837982097	1.10673658760851
Population Density	Univariable (adjusted for age)	CMNN	1.04581651358712	0.994022350109443	1.10030944472334
Population Density	Multivariable (adjusted for age, restricted by % ill-defined deaths)	CMNN	1.0477576359651	1.0002974253204	1.09746964846134
Population Density	Univariable (adjusted for age and mortality)	CMNN	0.997831786916471	0.947310872614151	1.05104702560134
Population Density	Multivariable (adjusted for age)	CMNN	1.00327086070834	0.951364163972912	1.05800960143703
Population Density	Univariable	Cancer	1.04327404425816	0.988905210302818	1.10063201213136
Population Density	Univariable (adjusted for age)	Cancer	1.06807733741224	1.01794668372625	1.12067676719343
Population Density	Multivariable (adjusted for age, restricted by % ill-defined deaths)	Cancer	1.04711452061807	1.00218704851547	1.09405606559511
Population Density	Univariable (adjusted for age and mortality)	Cancer	1.03312130556741	0.982502858134955	1.08634761026894
Population Density	Multivariable (adjusted for age)	Cancer	1.03930057688261	0.987175665737406	1.09417779084097
Population Density	Univariable	CVD/NCDs (Ref.)	1
Population Density	Univariable (adjusted for age)	CVD/NCDs (Ref.)	1
Population Density	Multivariable (adjusted for age, restricted by % ill-defined deaths)	CVD/NCDs (Ref.)	1
Population Density	Univariable (adjusted for age and mortality)	CVD/NCDs (Ref.)	1
Population Density	Multivariable (adjusted for age)	CVD/NCDs (Ref.)	1
Population Density	Univariable	Unintentional Injuries	1.01493748703166	0.96094954033043	1.07195857779165
Population Density	Univariable (adjusted for age)	Unintentional Injuries	1.01084652054048	0.96307333618188	1.0609894903121
Population Density	Multivariable (adjusted for age, restricted by % ill-defined deaths)	Unintentional Injuries	1.00669688988748	0.963282093439829	1.05206837645054
Population Density	Univariable (adjusted for age and mortality)	Unintentional Injuries	1.00672465506629	0.95742867395493	1.05855878217207
Population Density	Multivariable (adjusted for age)	Unintentional Injuries	1.00682734584007	0.956384417413605	1.0599308038422
Population Density	Univariable	Violence Injuries	1.15438301213272	1.0910487131171	1.22139380458404
Population Density	Univariable (adjusted for age)	Violence Injuries	1.1654867794925	1.10838447556907	1.22553090837401
Population Density	Multivariable (adjusted for age, restricted by % ill-defined deaths)	Violence Injuries	1.19467301957414	1.14142374951269	1.25040645448961
Population Density	Univariable (adjusted for age and mortality)	Violence Injuries	1.17135980513742	1.11249869010579	1.23333519876872
Population Density	Multivariable (adjusted for age)	Violence Injuries	1.15496931349159	1.09583835073784	1.21729095738351
Fragmentation	Univariable	CMNN	0.86831020614857	0.799626233321764	0.942893795479547
Fragmentation	Univariable (adjusted for age)	CMNN	0.873842576073864	0.810450507757359	0.942193064783694
Fragmentation	Multivariable (adjusted for age, restricted by % ill-defined deaths)	CMNN	0.871852518222349	0.814773444754475	0.932930274574313
Fragmentation	Univariable (adjusted for age and mortality)	CMNN	0.856068121475162	0.798429023162954	0.917868222904572
Fragmentation	Multivariable (adjusted for age)	CMNN	0.864281658909711	0.80336589879215	0.929816397547869
Fragmentation	Univariable	Cancer	0.979021855238578	0.902686840075634	1.06181208197793
Fragmentation	Univariable (adjusted for age)	Cancer	0.939554718621653	0.872437841296939	1.01183491533554
Fragmentation	Multivariable (adjusted for age, restricted by % ill-defined deaths)	Cancer	0.933517536104443	0.872661851793782	0.998617034104573
Fragmentation	Univariable (adjusted for age and mortality)	Cancer	0.958588146005921	0.894738089581735	1.02699465280686
Fragmentation	Multivariable (adjusted for age)	Cancer	0.961869653126028	0.894600604919995	1.03419696400443
Fragmentation	Univariable	CVD/NCDs (Ref.)	1
Fragmentation	Univariable (adjusted for age)	CVD/NCDs (Ref.)	1
Fragmentation	Multivariable (adjusted for age, restricted by % ill-defined deaths)	CVD/NCDs (Ref.)	1
Fragmentation	Univariable (adjusted for age and mortality)	CVD/NCDs (Ref.)	1
Fragmentation	Multivariable (adjusted for age)	CVD/NCDs (Ref.)	1
Fragmentation	Univariable	Unintentional Injuries	0.952087156332914	0.876962816971577	1.0336469639436
Fragmentation	Univariable (adjusted for age)	Unintentional Injuries	0.985542946973899	0.914373931782486	1.06225130285216
Fragmentation	Multivariable (adjusted for age, restricted by % ill-defined deaths)	Unintentional Injuries	0.987425732592989	0.92288249240469	1.05648290590743
Fragmentation	Univariable (adjusted for age and mortality)	Unintentional Injuries	0.967322974476489	0.902644194219031	1.03663629915619
Fragmentation	Multivariable (adjusted for age)	Unintentional Injuries	0.968033303951771	0.900038223664188	1.04116520045644
Fragmentation	Univariable	Violence Injuries	0.924373886772018	0.847496743496161	1.00822462045234
Fragmentation	Univariable (adjusted for age)	Violence Injuries	0.98656256196974	0.911509847054294	1.06779503460737
Fragmentation	Multivariable (adjusted for age, restricted by % ill-defined deaths)	Violence Injuries	0.993197136994981	0.92558721152743	1.06574565924174
Fragmentation	Univariable (adjusted for age and mortality)	Violence Injuries	1.04100970378247	0.970075336830116	1.11713097140521
Fragmentation	Multivariable (adjusted for age)	Violence Injuries	0.997158849971436	0.925564768062704	1.07429086152185
Street Connectivity	Univariable	CMNN	1.17801744583091	1.01191518671371	1.37138479677209
Street Connectivity	Univariable (adjusted for age)	CMNN	1.18856329067905	1.03448624519457	1.36558867023322
Street Connectivity	Multivariable (adjusted for age, restricted by % ill-defined deaths)	CMNN	1.20825722370826	1.06775695197784	1.3672451543762
Street Connectivity	Univariable (adjusted for age and mortality)	CMNN	1.14124548250032	1.00098968523834	1.30115351889693
Street Connectivity	Multivariable (adjusted for age)	CMNN	1.14741792282149	1.00076290574147	1.31556423810146
Street Connectivity	Univariable	Cancer	1.24484508323748	1.06759962955363	1.45151725268811
Street Connectivity	Univariable (adjusted for age)	Cancer	1.15115583369749	1.00323706539961	1.32088396567358
Street Connectivity	Multivariable (adjusted for age, restricted by % ill-defined deaths)	Cancer	1.1319588209177	0.999648778070912	1.28178096183548
Street Connectivity	Univariable (adjusted for age and mortality)	Cancer	1.07483900609598	0.944611005751513	1.22302077997311
Street Connectivity	Multivariable (adjusted for age)	Cancer	1.07618796460028	0.940181704332995	1.23186882898572
Street Connectivity	Univariable	CVD/NCDs (Ref.)	1
Street Connectivity	Univariable (adjusted for age)	CVD/NCDs (Ref.)	1
Street Connectivity	Multivariable (adjusted for age, restricted by % ill-defined deaths)	CVD/NCDs (Ref.)	1
Street Connectivity	Univariable (adjusted for age and mortality)	CVD/NCDs (Ref.)	1
Street Connectivity	Multivariable (adjusted for age)	CVD/NCDs (Ref.)	1
Street Connectivity	Univariable	Unintentional Injuries	1.0355169449766	0.889849695314569	1.20502973589782
Street Connectivity	Univariable (adjusted for age)	Unintentional Injuries	1.05948851439369	0.921745287928072	1.21781573156222
Street Connectivity	Multivariable (adjusted for age, restricted by % ill-defined deaths)	Unintentional Injuries	1.0604989045434	0.936465661775386	1.20096013387783
Street Connectivity	Univariable (adjusted for age and mortality)	Unintentional Injuries	1.04605174430235	0.918821215735579	1.19090007176422
Street Connectivity	Multivariable (adjusted for age)	Unintentional Injuries	1.04565675262617	0.912837778975122	1.1978010436206
Street Connectivity	Univariable	Violence Injuries	1.13704709117706	0.972764790063626	1.32907368848091
Street Connectivity	Univariable (adjusted for age)	Violence Injuries	1.2333771777163	1.06789588774362	1.42450147057467
Street Connectivity	Multivariable (adjusted for age, restricted by % ill-defined deaths)	Violence Injuries	1.24465456653118	1.09514307281028	1.41457771906601
Street Connectivity	Univariable (adjusted for age and mortality)	Violence Injuries	1.07410403770721	0.942254536214264	1.22440321535006
Street Connectivity	Multivariable (adjusted for age)	Violence Injuries	1.03121657007166	0.898906131219685	1.18300184797657
Educational Attainment	Univariable	CMNN	0.925496391638132	0.87683542464185	0.976857853667425
Educational Attainment	Univariable (adjusted for age)	CMNN	0.918348258098218	0.873530745990804	0.965465184852132
Educational Attainment	Multivariable (adjusted for age, restricted by % ill-defined deaths)	CMNN	0.910896775852077	0.866315109091382	0.957772671341214
Educational Attainment	Univariable	Cancer	1.02865747954281	0.975003409296604	1.08526411305858
Educational Attainment	Univariable (adjusted for age)	Cancer	1.05319176503831	1.00300908920001	1.10588518677254
Educational Attainment	Multivariable (adjusted for age, restricted by % ill-defined deaths)	Cancer	1.01057108109338	0.961981544577498	1.0616148674565
Educational Attainment	Univariable	CVD/NCDs (Ref.)	1
Educational Attainment	Univariable (adjusted for age)	CVD/NCDs (Ref.)	1
Educational Attainment	Multivariable (adjusted for age, restricted by % ill-defined deaths)	CVD/NCDs (Ref.)	1
Educational Attainment	Univariable (adjusted for age and mortality)	CVD/NCDs (Ref.)	1
Educational Attainment	Multivariable (adjusted for age)	CVD/NCDs (Ref.)	1
Educational Attainment	Univariable	Unintentional Injuries	0.945369172519075	0.89648525635098	0.996918650940426
Educational Attainment	Univariable (adjusted for age)	Unintentional Injuries	0.939263612540368	0.894444038019987	0.986329045018095
Educational Attainment	Multivariable (adjusted for age, restricted by % ill-defined deaths)	Unintentional Injuries	0.927854491960441	0.883322581640169	0.974631438327557
Educational Attainment	Univariable	Violence Injuries	0.835579487218308	0.792258421632793	0.881269369180171
Educational Attainment	Univariable (adjusted for age)	Violence Injuries	0.819227956737368	0.780038130697791	0.860386715325971
Educational Attainment	Multivariable (adjusted for age, restricted by % ill-defined deaths)	Violence Injuries	0.848499251011497	0.807974215160756	0.891056874660078
Water Access	Univariable	CMNN	0.933658740965836	0.88501457317629	0.984976599259082
Water Access	Univariable (adjusted for age)	CMNN	0.898739589862328	0.842913994767595	0.958262474463494
Water Access	Multivariable (adjusted for age, restricted by % ill-defined deaths)	CMNN	0.903884668481863	0.85215311649314	0.958756681286096
Water Access	Univariable	Cancer	1.13769530097505	1.07918126742385	1.19938201017008
Water Access	Univariable (adjusted for age)	Cancer	1.04644016577996	0.98238119344594	1.11467628641839
Water Access	Multivariable (adjusted for age, restricted by % ill-defined deaths)	Cancer	1.05696362260966	0.997805008306356	1.1196296773619
Water Access	Univariable	CVD/NCDs (Ref.)	1
Water Access	Univariable (adjusted for age)	CVD/NCDs (Ref.)	1
Water Access	Multivariable (adjusted for age, restricted by % ill-defined deaths)	CVD/NCDs (Ref.)	1
Water Access	Univariable (adjusted for age and mortality)	CVD/NCDs (Ref.)	1
Water Access	Multivariable (adjusted for age)	CVD/NCDs (Ref.)	1
Water Access	Univariable	Unintentional Injuries	0.945504895710339	0.895457076195213	0.99834992829665
Water Access	Univariable (adjusted for age)	Unintentional Injuries	0.997135812767861	0.935738477230112	1.06256165937239
Water Access	Multivariable (adjusted for age, restricted by % ill-defined deaths)	Unintentional Injuries	1.00356582339606	0.946665681309908	1.06388599668577
Water Access	Univariable	Violence Injuries	0.962602421842197	0.910431538276367	1.01776287791031
Water Access	Univariable (adjusted for age)	Violence Injuries	1.108871968781	1.03961588872525	1.18274168034883
Water Access	Multivariable (adjusted for age, restricted by % ill-defined deaths)	Violence Injuries	1.1254277892732	1.06022437663998	1.19464118801191
Sewage Access	Univariable	CMNN	0.895928032001937	0.848357791132843	0.946165694376434
Sewage Access	Univariable (adjusted for age)	CMNN	0.90414678983221	0.859366042714879	0.951261019089527
Sewage Access	Multivariable (adjusted for age, restricted by % ill-defined deaths)	CMNN	0.90587642578219	0.864022786542992	0.949757473493534
Sewage Access	Univariable	Cancer	1.03557977068402	0.981498372589283	1.09264109997534
Sewage Access	Univariable (adjusted for age)	Cancer	1.00327001006216	0.954397308801254	1.05464538071087
Sewage Access	Multivariable (adjusted for age, restricted by % ill-defined deaths)	Cancer	0.979875056930821	0.935305176211985	1.02656881584237
Sewage Access	Univariable	CVD/NCDs (Ref.)	1
Sewage Access	Univariable (adjusted for age)	CVD/NCDs (Ref.)	1
Sewage Access	Multivariable (adjusted for age, restricted by % ill-defined deaths)	CVD/NCDs (Ref.)	1
Sewage Access	Univariable (adjusted for age and mortality)	CVD/NCDs (Ref.)	1
Sewage Access	Multivariable (adjusted for age)	CVD/NCDs (Ref.)	1
Sewage Access	Univariable	Unintentional Injuries	0.919760697364623	0.871517062420318	0.970674903446314
Sewage Access	Univariable (adjusted for age)	Unintentional Injuries	0.954695646311726	0.908217970282062	1.00355179803754
Sewage Access	Multivariable (adjusted for age, restricted by % ill-defined deaths)	Unintentional Injuries	0.952210244164683	0.908897602944087	0.997586907650743
Sewage Access	Univariable	Violence Injuries	0.841094579806704	0.797098207669992	0.887519361319534
Sewage Access	Univariable (adjusted for age)	Violence Injuries	0.897562279716467	0.853520789961655	0.943876300899495
Sewage Access	Multivariable (adjusted for age, restricted by % ill-defined deaths)	Violence Injuries	0.926260277890282	0.883758050810883	0.970806547799109
Overcrowding	Univariable	CMNN	1.05848651200383	1.00316101392772	1.11686327572412
Overcrowding	Univariable (adjusted for age)	CMNN	1.09062478886799	1.01506139921858	1.17181328243694
Overcrowding	Multivariable (adjusted for age, restricted by % ill-defined deaths)	CMNN	1.1027883411886	1.0313452962659	1.17918036749156
Overcrowding	Univariable	Cancer	0.876014291598325	0.830219874137837	0.924334700950688
Overcrowding	Univariable (adjusted for age)	Cancer	0.966598745373556	0.898982481608997	1.03930071349722
Overcrowding	Multivariable (adjusted for age, restricted by % ill-defined deaths)	Cancer	0.943762270817674	0.882701453994844	1.00904696575263
Overcrowding	Univariable	CVD/NCDs (Ref.)	1
Overcrowding	Univariable (adjusted for age)	CVD/NCDs (Ref.)	1
Overcrowding	Multivariable (adjusted for age, restricted by % ill-defined deaths)	CVD/NCDs (Ref.)	1
Overcrowding	Univariable (adjusted for age and mortality)	CVD/NCDs (Ref.)	1
Overcrowding	Multivariable (adjusted for age)	CVD/NCDs (Ref.)	1
Overcrowding	Univariable	Unintentional Injuries	1.05198443022419	0.995864268429662	1.11126714404481
Overcrowding	Univariable (adjusted for age)	Unintentional Injuries	0.955926708917129	0.889116299282471	1.02775741886475
Overcrowding	Multivariable (adjusted for age, restricted by % ill-defined deaths)	Unintentional Injuries	0.954598817855848	0.892318292892965	1.02122629369999
Overcrowding	Univariable	Violence Injuries	1.04426381542934	0.987992903961167	1.10373962388085
Overcrowding	Univariable (adjusted for age)	Violence Injuries	0.843389494695734	0.784594583643357	0.906590301019021
Overcrowding	Multivariable (adjusted for age, restricted by % ill-defined deaths)	Violence Injuries	0.832816033969201	0.778459803381274	0.890967707547112
Social Environment Index	Univariable	CMNN	0.886390354002286	0.841164040613432	0.934048320818997
Social Environment Index	Univariable (adjusted for age)	CMNN	0.859262428828284	0.811280905988592	0.910081719100961
Social Environment Index	Multivariable (adjusted for age, restricted by % ill-defined deaths)	CMNN	0.858362845862826	0.813453228499656	0.905751860517746
Social Environment Index	Univariable (adjusted for age and mortality)	CMNN	0.840464586895642	0.796322363284095	0.887053728985448
Social Environment Index	Multivariable (adjusted for age)	CMNN	0.834572076815109	0.789052136270819	0.882718035200182
Social Environment Index	Univariable	Cancer	1.13149193710881	1.07491084627173	1.19105133991605
Social Environment Index	Univariable (adjusted for age)	Cancer	1.05214639822502	0.994456788514819	1.1131826501493
Social Environment Index	Multivariable (adjusted for age, restricted by % ill-defined deaths)	Cancer	1.02681748814614	0.973944329866983	1.08256100644556
Social Environment Index	Univariable (adjusted for age and mortality)	Cancer	1.02612143260995	0.973187568526379	1.08193448880144
Social Environment Index	Multivariable (adjusted for age)	Cancer	1.02793525068854	0.972868413761856	1.08611901122608
Social Environment Index	Univariable	CVD/NCDs (Ref.)	1
Social Environment Index	Univariable (adjusted for age)	CVD/NCDs (Ref.)	1
Social Environment Index	Multivariable (adjusted for age, restricted by % ill-defined deaths)	CVD/NCDs (Ref.)	1
Social Environment Index	Univariable (adjusted for age and mortality)	CVD/NCDs (Ref.)	1
Social Environment Index	Multivariable (adjusted for age)	CVD/NCDs (Ref.)	1
Social Environment Index	Univariable	Unintentional Injuries	0.908270083290844	0.861447993124911	0.957637084054982
Social Environment Index	Univariable (adjusted for age)	Unintentional Injuries	0.957259591166735	0.904214082747592	1.01341700197397
Social Environment Index	Multivariable (adjusted for age, restricted by % ill-defined deaths)	Unintentional Injuries	0.955796304425844	0.905979417861191	1.00835246093203
Social Environment Index	Univariable (adjusted for age and mortality)	Unintentional Injuries	0.971237016649679	0.920511490826376	1.02475781335846
Social Environment Index	Multivariable (adjusted for age)	Unintentional Injuries	0.974148088338561	0.921156637154906	1.03018798295223
Social Environment Index	Univariable	Violence Injuries	0.843318686329464	0.799679777085954	0.889338991794976
Social Environment Index	Univariable (adjusted for age)	Violence Injuries	0.916364795214046	0.865558981376313	0.970152763677002
Social Environment Index	Multivariable (adjusted for age, restricted by % ill-defined deaths)	Violence Injuries	0.964129918737031	0.913129405740254	1.01797893525323
Social Environment Index	Univariable (adjusted for age and mortality)	Violence Injuries	0.973325152686927	0.921834079071991	1.02769237367178
Social Environment Index	Multivariable (adjusted for age)	Violence Injuries	0.996476003886925	0.941484226740416	1.05467983224772
